# Supplementary material for: Methyl 4-bromo-3-hy­droxy­benzoate
Source: Acta Crystallogr Sect E Struct Rep Online. 2010 Dec 11;67(Pt 1):o115. doi: 10.1107/S1600536810051445 (PMC3050187; doi:10.1107/S1600536810051445)
Supplement: Supplementary file 2 [file e-67-0o115-Isup2.hkl]

# 
# h,k,l, Fc-squared, Fo-squared, sigma(Fo-squared) and status flag 
# 
data_I
_shelx_title ' 110511m in P2(1)/c' 
_shelx_refln_list_code          4 
_shelx_F_calc_maximum      164.97 
_exptl_crystal_F_000       456.00 
_reflns_d_resolution_high  0.7774 
 
loop_ 
 _symmetry_equiv_pos_as_xyz 
 'x, y, z' 
 '-x, y+1/2, -z+1/2' 
 '-x, -y, -z' 
 'x, -y-1/2, z-1/2' 
 
_cell_length_a    10.8118 
_cell_length_b     6.3172 
_cell_length_c    12.4904 
_cell_angle_alpha  90.000 
_cell_angle_beta  100.164 
_cell_angle_gamma  90.000 
 
_shelx_F_squared_multiplier     1.000 
 
loop_ 
 _refln_index_h 
 _refln_index_k 
 _refln_index_l 
 _refln_F_squared_calc 
 _refln_F_squared_meas 
 _refln_F_squared_sigma 
 _refln_observed_status 
   1   0   0     4612.42     3559.51     74.73 o 
   2   0   0      846.36     1456.04     67.08 o 
   3   0   0     3419.45     4083.89     83.50 o 
   4   0   0     3171.23     3340.83     59.07 o 
   5   0   0    11786.97    13141.69    199.77 o 
   6   0   0     2442.00     2178.75     47.75 o 
   7   0   0      948.46      808.49     29.22 o 
   8   0   0     1335.26     1393.89     40.61 o 
   9   0   0        5.38       29.39     18.43 o 
  10   0   0       80.30       36.28     25.62 o 
  11   0   0      573.73      523.52     30.72 o 
  12   0   0      537.95      523.05     49.10 o 
  13   0   0       25.95       49.13     26.43 o 
   1   1   0      559.46      549.60     18.48 o 
   2   1   0      580.14      386.19     24.94 o 
   3   1   0     3819.60     3718.76     35.07 o 
   4   1   0     1603.67     1437.54     16.92 o 
   5   1   0     4459.23     4751.42     45.95 o 
   6   1   0        4.76       20.49      9.13 o 
   7   1   0      243.03      217.69     16.43 o 
   8   1   0      783.52      814.70     28.12 o 
   9   1   0      353.64      374.65     19.13 o 
  10   1   0      217.15      210.34     17.75 o 
  11   1   0      124.91      133.08     18.58 o 
  12   1   0        1.47        7.39     16.43 o 
  13   1   0        0.38      -18.86     18.86 o 
   0   2   0      270.08      370.70     11.05 o 
   1   2   0        4.00       58.61      6.19 o 
   2   2   0      185.90      263.66     17.07 o 
   3   2   0      430.04      525.67     21.73 o 
   4   2   0       82.98      149.83      7.04 o 
   5   2   0       61.41       99.07      6.67 o 
   6   2   0      740.35      816.44     20.58 o 
   7   2   0       42.53       44.19      9.72 o 
   8   2   0       59.05       50.36     11.79 o 
   9   2   0      102.48       86.86     14.14 o 
  10   2   0        8.66      -14.29     15.41 o 
  11   2   0       69.83       79.25     20.24 o 
  12   2   0        1.30       -2.73     19.87 o 
  13   2   0        5.21      -16.37     26.46 o 
   1   3   0      161.35      321.31     13.96 o 
   2   3   0     1735.84     1644.54     30.52 o 
   3   3   0     3985.23     3970.98     60.37 o 
   4   3   0     3067.27     3166.74     41.72 o 
   5   3   0      446.97      380.43     14.66 o 
   6   3   0      394.78      388.59     14.06 o 
   7   3   0       31.51       53.48     15.33 o 
   8   3   0      849.54      844.33     33.57 o 
   9   3   0      564.12      586.97     31.77 o 
  10   3   0       56.85       55.28     22.05 o 
  11   3   0        3.61       12.65     23.58 o 
  12   3   0       41.13       32.47     40.64 o 
   0   4   0     3448.39     3292.50     62.06 o 
   1   4   0     2492.44     2194.90     39.75 o 
   2   4   0      995.57      855.06     22.87 o 
   3   4   0        8.00       10.95      9.94 o 
   4   4   0      969.73      924.38     25.24 o 
   5   4   0      711.52      671.02     21.63 o 
   6   4   0      230.94      287.41     23.18 o 
   7   4   0      656.91      679.73     28.89 o 
   8   4   0      484.84      421.79     26.75 o 
   9   4   0       46.55        9.74     20.82 o 
  10   4   0        0.35       -2.11     21.57 o 
  11   4   0       19.91      -24.60     24.60 o 
   1   5   0      126.17      127.88     19.99 o 
   2   5   0      532.06      516.85     30.96 o 
   3   5   0     1265.04     1214.43     31.52 o 
   4   5   0      424.53      407.76     19.93 o 
   5   5   0       26.74       22.74     14.05 o 
   6   5   0        0.07       -3.28     13.33 o 
   7   5   0       53.33       57.29     19.07 o 
   8   5   0      392.47      380.66     51.24 o 
   9   5   0      158.15      185.20     28.04 o 
  10   5   0       51.20       93.21     25.64 o 
   0   6   0        0.97       -3.70     25.00 o 
   1   6   0       59.18       35.44     19.91 o 
   2   6   0        7.94        8.82     28.04 o 
   3   6   0       11.45       10.75     19.19 o 
   4   6   0       37.68       15.75     20.20 o 
   5   6   0       25.88        6.90     28.20 o 
   6   6   0        2.49       -0.05     23.77 o 
   7   6   0        6.37       -3.84     40.21 o 
   8   6   0        3.65      -19.75     21.95 o 
   9   6   0      106.53      109.42     53.60 o 
   1   7   0       93.22       60.91     26.26 o 
   2   7   0        3.30        3.42     22.68 o 
   3   7   0        2.64       26.03     25.39 o 
   4   7   0      368.14      337.89     68.93 o 
   5   7   0      116.15      126.56     28.46 o 
   6   7   0       11.95      -19.76     57.15 o 
   0   8   0       84.37       50.69     45.85 o 
   1   8   0      113.53      147.97     34.12 o 
   2   8   0       12.40       -0.79     31.68 o 
 -13   1   1       25.02       -5.74     17.33 o 
 -12   1   1       15.07        2.89     15.39 o 
 -11   1   1      166.09      172.07     27.43 o 
 -10   1   1      131.10      145.79     16.35 o 
  -9   1   1      566.35      541.91     19.85 o 
  -8   1   1      548.48      566.03     27.11 o 
  -7   1   1      305.77      311.46     19.26 o 
  -6   1   1        1.21       35.73      5.74 o 
  -5   1   1      209.58      225.27     12.27 o 
  -4   1   1     3518.57     3585.42     34.81 o 
  -3   1   1     5734.77     5878.71     54.13 o 
  -2   1   1     7729.69     8232.31     90.34 o 
  -1   1   1     5888.29     6391.55     80.55 o 
   0   1   1      147.14      342.07      8.29 o 
   1   1   1      419.27      488.32     23.00 o 
   2   1   1     3201.15     3294.40     47.37 o 
   3   1   1     4600.10     4728.25     53.54 o 
   4   1   1     3711.69     3598.69     39.28 o 
   5   1   1      604.89      496.87      9.83 o 
   6   1   1      591.80      608.71     14.10 o 
   7   1   1       13.82       19.51      9.07 o 
   8   1   1      243.44      244.13     16.09 o 
   9   1   1      350.97      361.38     18.96 o 
  10   1   1      584.70      604.25     22.42 o 
  11   1   1       95.50       98.18     20.18 o 
  12   1   1       28.84       25.19     17.73 o 
  13   1   1        5.15       31.39     21.58 o 
 -13   2   1       39.25       69.25     28.59 o 
 -12   2   1      290.94      343.75     27.49 o 
 -11   2   1      171.10      218.54     23.06 o 
 -10   2   1      152.86      175.58     17.11 o 
  -9   2   1        5.69        4.59     11.41 o 
  -8   2   1      506.98      509.35     17.93 o 
  -7   2   1     2085.22     2012.37     32.96 o 
  -6   2   1     3736.66     3596.41     41.72 o 
  -5   2   1     2109.29     1930.50     25.10 o 
  -4   2   1     2800.92     2808.53     36.71 o 
  -3   2   1       28.82      147.12     12.89 o 
  -2   2   1     1528.96     1668.29     23.17 o 
  -1   2   1     5037.08     4631.02     53.75 o 
   0   2   1     4160.21     3454.70     40.97 o 
   1   2   1    12580.65    12516.62    159.41 o 
   2   2   1     6040.90     6125.27     82.66 o 
   3   2   1       90.71      130.40      7.07 o 
   4   2   1       37.35       74.63      6.22 o 
   5   2   1     1967.87     1983.23     26.17 o 
   6   2   1     2768.51     2799.87     51.32 o 
   7   2   1     2829.87     2803.19     42.33 o 
   8   2   1      350.50      347.95     17.57 o 
   9   2   1      125.11      131.67     15.37 o 
  10   2   1        0.25       -0.10     15.42 o 
  11   2   1       33.31       37.63     19.08 o 
  12   2   1       91.78      111.33     22.60 o 
  13   2   1       66.28       66.51     42.53 o 
 -12   3   1        0.26       10.43     48.99 o 
 -11   3   1       28.92       -5.87     24.03 o 
 -10   3   1      153.20      168.63     36.09 o 
  -9   3   1      840.72      889.46     36.47 o 
  -8   3   1        8.06       -8.78     15.61 o 
  -7   3   1      810.35      797.94     29.33 o 
  -6   3   1      625.87      667.92     17.18 o 
  -5   3   1      388.23      406.97     14.85 o 
  -4   3   1     1405.21     1312.73     21.89 o 
  -3   3   1      932.16      783.69     14.90 o 
  -2   3   1     4502.78     4294.95     55.52 o 
  -1   3   1     3091.37     2997.43     38.29 o 
   0   3   1        5.31       41.11      5.27 o 
   1   3   1       80.88      155.04     11.69 o 
   2   3   1     4770.47     4638.34     67.54 o 
   3   3   1     1135.21      912.09     25.09 o 
   4   3   1     1253.31     1141.36     25.64 o 
   5   3   1     1681.35     1725.36     29.95 o 
   6   3   1       86.94       91.59     10.40 o 
   7   3   1      484.87      443.30     73.59 o 
   8   3   1       94.52       83.76     19.23 o 
   9   3   1      163.54      278.22     28.86 o 
  10   3   1      765.10      711.67     37.05 o 
  11   3   1        4.43       25.47     38.82 o 
  12   3   1        0.24       -1.78     26.95 o 
 -11   4   1        0.98       -0.75     23.44 o 
 -10   4   1        7.19      -21.32     21.32 o 
  -9   4   1      102.08      103.82     23.29 o 
  -8   4   1       18.61       25.67     19.98 o 
  -7   4   1        1.54       24.48     12.47 o 
  -6   4   1        1.21        4.46     12.30 o 
  -5   4   1        0.44        4.75      9.84 o 
  -4   4   1      197.41      214.94     16.03 o 
  -3   4   1       57.71       79.99     11.90 o 
  -2   4   1      257.41      260.50     14.05 o 
  -1   4   1      270.65      302.05     10.49 o 
   0   4   1        3.36       42.00      6.66 o 
   1   4   1      396.13      414.68     15.72 o 
   2   4   1        4.58       22.70     10.23 o 
   3   4   1        0.22       10.29      9.93 o 
   4   4   1      433.08      494.04     19.30 o 
   5   4   1       39.19       39.23     11.92 o 
   6   4   1      468.84      419.43     34.82 o 
   7   4   1      171.20      209.02     21.95 o 
   8   4   1        3.34        8.31     17.73 o 
   9   4   1      133.45      108.16     24.31 o 
  10   4   1        7.15        9.22     22.49 o 
  11   4   1        1.79      -12.65     26.85 o 
 -10   5   1      117.87      121.43     32.74 o 
  -9   5   1       51.87       50.37     22.35 o 
  -8   5   1      128.12      133.98     25.81 o 
  -7   5   1        2.23       -2.51     16.31 o 
  -6   5   1       22.66        7.50     13.51 o 
  -5   5   1      229.04      228.55     20.17 o 
  -4   5   1      285.84      356.31     36.20 o 
  -3   5   1      803.39      712.49     23.93 o 
  -2   5   1      692.75      646.77     29.78 o 
  -1   5   1       46.46       41.61     17.15 o 
   0   5   1       25.36       21.46     16.01 o 
   1   5   1      254.20      236.77     45.88 o 
   2   5   1      189.42      219.48     27.07 o 
   3   5   1      429.53      452.96     20.76 o 
   4   5   1      152.91      193.73     18.96 o 
   5   5   1      272.91      313.64     32.63 o 
   6   5   1       95.78       92.79     21.53 o 
   7   5   1       22.55       34.76     27.96 o 
   8   5   1        4.36        0.61     19.26 o 
   9   5   1       52.76       87.18     25.42 o 
  10   5   1       39.05       57.47     28.00 o 
  -9   6   1       33.11       -9.02     24.31 o 
  -8   6   1       52.49       20.40     24.17 o 
  -7   6   1      182.40      160.47     30.96 o 
  -6   6   1      254.50      321.10     45.00 o 
  -5   6   1      375.63      376.46     32.39 o 
  -4   6   1       73.79      104.28     24.43 o 
  -3   6   1       86.55       82.51     22.85 o 
  -2   6   1       26.69       48.29     37.43 o 
  -1   6   1      495.97      476.95     30.58 o 
   0   6   1      700.58      622.57     32.91 o 
   1   6   1      269.30      294.99     30.70 o 
   2   6   1      732.21      656.08     33.89 o 
   3   6   1      265.20      284.51     29.02 o 
   4   6   1      186.65      159.62     25.18 o 
   5   6   1      125.47       91.40     27.23 o 
   6   6   1      247.68      273.38     37.23 o 
   7   6   1      302.45      396.25     33.09 o 
   8   6   1      147.77      212.16     55.09 o 
  -6   7   1       50.13       62.05     41.56 o 
  -5   7   1       47.80       15.95     24.29 o 
  -4   7   1       72.16      121.90     41.42 o 
  -3   7   1       24.86       11.39     37.27 o 
  -2   7   1      141.93      116.14     60.74 o 
  -1   7   1       72.13       52.19     25.82 o 
   0   7   1        4.20      -17.35     22.90 o 
   1   7   1       18.13       35.43     27.64 o 
   2   7   1       33.88       18.86     24.79 o 
   3   7   1      128.51      134.69     29.32 o 
   4   7   1       29.39       32.44     24.43 o 
   5   7   1       22.06       44.97     26.00 o 
   6   7   1        0.45      -17.06     33.70 o 
  -2   8   1        2.15      -16.75     30.65 o 
  -1   8   1        0.86       -7.11     29.59 o 
   0   8   1        1.35      -28.33     28.33 o 
   1   8   1        2.25       34.17     30.63 o 
   2   8   1        0.62      -28.46     28.46 o 
 -13   0   2       67.50       86.00     26.49 o 
 -12   0   2       55.98       57.18     26.40 o 
 -11   0   2      414.36      460.51     29.16 o 
 -10   0   2      620.13      650.13     30.98 o 
  -9   0   2       23.21      -19.80     19.80 o 
  -8   0   2      476.64      508.13     24.81 o 
  -7   0   2     2996.24     2964.11     60.52 o 
  -6   0   2      598.10      432.45     19.63 o 
  -5   0   2     5427.83     5464.98     90.66 o 
  -4   0   2     4390.50     4233.95    109.79 o 
  -3   0   2     1847.54     1904.62     33.64 o 
  -2   0   2       27.46      160.52      6.18 o 
  -1   0   2       90.02      103.43      6.40 o 
   0   0   2     4359.86     3769.54     60.93 o 
   1   0   2    25887.72    24781.50    612.24 o 
   2   0   2    14432.86    15162.81    183.90 o 
   3   0   2     7967.27     8450.28    116.23 o 
   4   0   2      837.13     1039.83     20.41 o 
   5   0   2      511.72      470.66     13.92 o 
   6   0   2     3079.57     3129.51     62.37 o 
   7   0   2     2939.05     2869.49     61.52 o 
   8   0   2     1550.12     1452.00     41.94 o 
   9   0   2      240.39      284.74     44.65 o 
  10   0   2       34.64        9.30     18.85 o 
  11   0   2       10.76      -10.39     20.43 o 
  12   0   2      254.21      270.72     34.74 o 
  13   0   2       61.87       45.47     28.41 o 
 -13   1   2       40.12       28.20     17.97 o 
 -12   1   2       23.18       -3.78     15.55 o 
 -11   1   2        3.05       -5.39     13.45 o 
 -10   1   2      247.27      299.35     19.15 o 
  -9   1   2      395.40      413.76     20.38 o 
  -8   1   2     1404.19     1288.38     27.46 o 
  -7   1   2     1139.48     1149.96     23.35 o 
  -6   1   2       58.99       79.91      9.14 o 
  -5   1   2      117.49      156.51     10.24 o 
  -4   1   2      990.58      943.86     15.52 o 
  -3   1   2     8147.14     8316.06    156.56 o 
  -2   1   2    27214.73    31883.31    660.53 o 
  -1   1   2      874.15     1640.23     30.48 o 
   0   1   2       21.81       83.13      6.82 o 
   1   1   2      261.30      346.72     15.58 o 
   2   1   2     3780.47     3827.72     51.84 o 
   3   1   2     8025.30     8228.96    104.75 o 
   4   1   2     1223.47     1018.99     16.19 o 
   5   1   2      372.12      263.97     10.19 o 
   6   1   2     1205.66     1189.86     20.08 o 
   7   1   2        4.70        4.36      8.36 o 
   8   1   2       42.95       18.90     11.15 o 
   9   1   2      902.93      833.06     26.56 o 
  10   1   2      154.29      142.86     25.09 o 
  11   1   2       23.48       14.45     15.36 o 
  12   1   2       29.55       73.82     23.55 o 
  13   1   2        3.70      -19.75     20.49 o 
 -13   2   2        2.06      -26.70     26.70 o 
 -12   2   2       24.39       79.03     20.57 o 
 -11   2   2        1.36        0.54     16.52 o 
 -10   2   2        0.33       11.22     13.08 o 
  -9   2   2       17.49       11.25     11.38 o 
  -8   2   2      305.09      329.09     17.03 o 
  -7   2   2        1.70        7.96      9.82 o 
  -6   2   2      190.79      203.93      8.95 o 
  -5   2   2       31.21       83.33      8.62 o 
  -4   2   2      303.86      382.96     10.78 o 
  -3   2   2     1295.38     1541.92     33.36 o 
  -2   2   2      318.09      393.97     14.55 o 
  -1   2   2      288.60      331.11     12.53 o 
   0   2   2      701.40      893.67     15.61 o 
   1   2   2      581.07      650.31     18.18 o 
   2   2   2      214.30      315.60     13.42 o 
   3   2   2      423.81      571.12     15.04 o 
   4   2   2        3.40       27.49      5.66 o 
   5   2   2       56.79       86.01      8.92 o 
   6   2   2        0.21        1.34      6.88 o 
   7   2   2       72.03       72.50     13.88 o 
   8   2   2      283.97      324.77     31.01 o 
   9   2   2       20.27       25.07     15.43 o 
  10   2   2      232.52      227.99     38.35 o 
  11   2   2        3.55       -6.31     18.77 o 
  12   2   2        0.80       -9.68     25.42 o 
 -12   3   2        0.10      -25.73     25.73 o 
 -11   3   2       90.20       86.97     34.71 o 
 -10   3   2      228.97      226.75     26.44 o 
  -9   3   2       26.71       21.39     18.39 o 
  -8   3   2       24.73       75.36     18.29 o 
  -7   3   2     1270.44     1238.12     28.80 o 
  -6   3   2      109.93      154.07     12.95 o 
  -5   3   2      659.15      678.53     15.93 o 
  -4   3   2      327.33      276.86     11.73 o 
  -3   3   2     1669.13     1560.57     24.26 o 
  -2   3   2     4018.49     4303.07     52.94 o 
  -1   3   2     2237.15     2247.01     41.57 o 
   0   3   2       59.48      101.36      6.13 o 
   1   3   2       16.95       65.63      8.52 o 
   2   3   2      698.05      687.50     18.57 o 
   3   3   2      168.62      211.95     18.38 o 
   4   3   2     1077.06     1094.23     21.17 o 
   5   3   2     2645.54     2627.50     39.03 o 
   6   3   2      401.70      382.99     18.27 o 
   7   3   2      131.65      158.98     21.21 o 
   8   3   2        2.11        5.68     26.77 o 
   9   3   2      142.95      173.91     27.41 o 
  10   3   2      411.31      443.35     44.25 o 
  11   3   2      127.54      111.45     27.51 o 
  12   3   2       31.22       16.58     29.37 o 
 -12   4   2      120.97      109.93     42.92 o 
 -11   4   2      404.58      473.47     39.58 o 
 -10   4   2      131.66      126.39     24.99 o 
  -9   4   2       34.61       57.74     21.64 o 
  -8   4   2       18.86       -5.82     19.02 o 
  -7   4   2      526.24      489.50     19.64 o 
  -6   4   2     2349.49     2260.36     43.96 o 
  -4   4   2      432.78      398.78     17.38 o 
  -3   4   2      202.02      229.31     15.90 o 
  -2   4   2        1.14        8.07      6.45 o 
  -1   4   2      526.80      458.66     12.61 o 
   0   4   2     3546.76     3314.58     53.35 o 
   1   4   2     4740.07     4372.58     67.33 o 
   2   4   2      978.12      950.80     24.72 o 
   3   4   2      369.44      327.75     16.38 o 
   4   4   2      160.54      189.01     25.51 o 
   5   4   2     1166.70     1134.31     24.77 o 
   6   4   2     1611.56     1532.59     34.59 o 
   7   4   2      170.59      255.62     24.59 o 
   8   4   2      245.55      319.40     34.29 o 
   9   4   2      115.57      102.38     33.16 o 
  10   4   2        0.22      -13.05     26.96 o 
  11   4   2        5.20       36.89     28.54 o 
 -10   5   2        2.78        5.11     22.96 o 
  -9   5   2       92.99       86.12     23.93 o 
  -8   5   2      148.17      182.58     42.95 o 
  -7   5   2      231.59      263.01     26.57 o 
  -6   5   2      185.06      222.58     52.32 o 
  -5   5   2       11.61       15.08     14.33 o 
  -4   5   2      230.69      251.00     29.70 o 
  -3   5   2      294.59      317.35     26.99 o 
  -2   5   2      655.02      570.09     29.27 o 
  -1   5   2      579.67      539.02     29.06 o 
   0   5   2      311.11      341.76     33.57 o 
   1   5   2        5.57       -7.74     25.11 o 
   2   5   2      288.91      308.76     19.32 o 
   3   5   2      311.01      341.61     19.82 o 
   4   5   2      258.71      247.53     20.68 o 
   5   5   2      472.85      478.86     18.75 o 
   6   5   2      165.09      158.66     22.14 o 
   7   5   2       37.03       16.01     19.62 o 
   8   5   2       51.66       71.87     23.90 o 
   9   5   2       44.92       63.33     25.34 o 
  10   5   2       77.00       54.89     28.88 o 
  -9   6   2        4.06       -5.53     23.22 o 
  -8   6   2      112.90       72.28     25.41 o 
  -6   6   2        0.93      -11.82     19.36 o 
  -5   6   2       63.29       30.24     22.46 o 
  -4   6   2       39.39       31.96     20.88 o 
  -3   6   2        0.79      -19.12     19.12 o 
  -2   6   2       15.24        1.35     19.31 o 
  -1   6   2       28.02       21.12     20.08 o 
   0   6   2      118.35       86.20     24.82 o 
   1   6   2       23.80       12.68     19.83 o 
   2   6   2      340.95      306.85     29.56 o 
   3   6   2        0.80       -5.32     19.26 o 
   4   6   2       18.54       14.86     20.47 o 
   5   6   2       59.16       52.14     22.56 o 
   6   6   2       43.87       24.96     15.73 o 
   7   6   2       18.77        1.69     20.55 o 
   8   6   2        0.31      -11.52     23.10 o 
  -6   7   2        0.39      -23.92     23.92 o 
  -5   7   2        3.02      -21.91     26.62 o 
  -4   7   2      142.80      131.77     28.37 o 
  -3   7   2      367.01      285.44     71.40 o 
  -2   7   2       27.46        6.97     32.90 o 
  -1   7   2       49.79       44.86     25.04 o 
   0   7   2        1.23        1.42     24.34 o 
   1   7   2       11.51       -4.66     24.33 o 
   2   7   2       24.70       42.40     25.37 o 
   3   7   2       27.56       30.39     24.49 o 
   4   7   2       41.01       22.12     25.64 o 
   5   7   2       25.77       29.82     26.93 o 
   6   7   2       52.22       49.28     23.37 o 
  -2   8   2        6.04      -16.04     29.73 o 
  -1   8   2       22.65       15.46     30.71 o 
   0   8   2       28.39        6.98     29.72 o 
   1   8   2       73.94       80.33     32.52 o 
 -13   1   3       47.65       50.80     21.27 o 
 -12   1   3       15.05       23.65     16.28 o 
 -11   1   3       24.48       33.78     14.23 o 
 -10   1   3      240.19      275.69     18.99 o 
  -9   1   3      967.14      935.34     24.51 o 
  -8   1   3      531.73      542.57     18.03 o 
  -7   1   3       34.89       58.21     12.32 o 
  -6   1   3     1112.28     1159.41     18.40 o 
  -5   1   3       34.54       71.24      6.46 o 
  -4   1   3     2561.92     2707.57     33.41 o 
  -3   1   3       24.54      140.28     10.88 o 
  -2   1   3     1374.08     1186.41     24.36 o 
  -1   1   3    25668.07    28257.94    739.54 o 
   0   1   3     1483.93     1490.60     27.15 o 
   1   1   3      419.38      620.19     11.74 o 
   2   1   3      116.02      236.95     11.49 o 
   3   1   3     4862.36     5146.13     53.13 o 
   4   1   3     4538.59     4643.13     49.98 o 
   5   1   3     1080.69      970.47     17.53 o 
   6   1   3      332.28      307.42     11.53 o 
   7   1   3      116.38      142.30     24.46 o 
   8   1   3        8.77       20.68     11.38 o 
   9   1   3        2.70       -5.75     16.77 o 
  10   1   3      242.04      251.44     19.68 o 
  11   1   3      268.93      264.62     26.49 o 
  12   1   3       21.41        2.21     19.99 o 
 -13   2   3       22.71      -25.00     26.34 o 
 -12   2   3      122.24      184.05     22.93 o 
 -11   2   3      259.65      324.34     24.98 o 
 -10   2   3       61.26       54.95     14.55 o 
  -9   2   3      760.51      727.02     24.71 o 
  -8   2   3       62.48       80.12     13.11 o 
  -7   2   3     1201.61     1228.87     23.02 o 
  -6   2   3     2755.91     2596.03     44.35 o 
  -5   2   3     3498.43     3474.89     45.75 o 
  -4   2   3     8854.16     9702.17    126.69 o 
  -3   2   3     1805.59     1567.06     27.42 o 
  -2   2   3     2618.82     3380.55     61.47 o 
  -1   2   3      503.70      433.12     11.28 o 
   0   2   3     7582.78     7342.48     94.80 o 
   1   2   3     4246.36     3626.67     76.60 o 
   2   2   3     3935.18     3623.05     43.41 o 
   3   2   3     3741.09     3858.40     46.94 o 
   4   2   3      626.36      653.62     15.79 o 
   5   2   3      337.42      367.14     13.21 o 
   6   2   3      551.59      465.90     15.68 o 
   7   2   3     1921.59     1965.09     63.37 o 
   8   2   3     2736.40     2779.66     66.26 o 
   9   2   3       42.93       51.50     16.90 o 
  10   2   3        3.50       18.22     17.45 o 
  11   2   3        0.08      -22.57     22.57 o 
  12   2   3       94.87       91.29     28.09 o 
 -12   3   3       17.63       -6.51     25.76 o 
 -11   3   3        1.57        1.71     22.66 o 
 -10   3   3       36.88       28.09     20.84 o 
  -9   3   3      308.67      283.14     26.43 o 
  -8   3   3      493.08      506.71     31.58 o 
  -7   3   3      233.01      239.05     12.67 o 
  -6   3   3      432.11      400.27     13.81 o 
  -5   3   3       11.62       11.49      7.63 o 
  -4   3   3        4.48        5.85      7.11 o 
  -3   3   3     1831.16     1712.45     26.58 o 
  -2   3   3     1077.19      865.53     16.61 o 
  -1   3   3     2159.85     2008.91     28.78 o 
   0   3   3     1953.23     1886.23     27.15 o 
   1   3   3       55.99       62.75      9.14 o 
   2   3   3      385.32      380.91     14.76 o 
   3   3   3     1341.68     1290.26     23.42 o 
   4   3   3      822.47      742.26     20.75 o 
   5   3   3     1732.97     1515.15     27.78 o 
   6   3   3       66.64       72.06     11.23 o 
   7   3   3       30.65       45.38     18.05 o 
   8   3   3       26.80       25.12     19.72 o 
   9   3   3       45.05       64.25     51.30 o 
  10   3   3      165.66      179.02     28.79 o 
  11   3   3      120.52      131.69     29.87 o 
 -12   4   3        0.17       23.98     36.03 o 
 -11   4   3       62.17       15.19     26.61 o 
 -10   4   3        1.26      -11.79     19.91 o 
  -9   4   3      125.50      132.21     22.76 o 
  -8   4   3       79.39       75.77     17.75 o 
  -7   4   3       16.72        8.00     13.67 o 
  -6   4   3        0.28       -1.07     12.49 o 
  -5   4   3       35.00       52.65     12.43 o 
  -4   4   3       35.71       67.05     13.43 o 
  -3   4   3      259.11      286.82     11.20 o 
  -2   4   3       53.67       55.91     12.30 o 
  -1   4   3       97.03      122.29     11.20 o 
   0   4   3      331.69      327.58     14.38 o 
   1   4   3        7.94       20.72      9.75 o 
   2   4   3      129.98      201.36     15.85 o 
   3   4   3        1.51       36.10     11.79 o 
   4   4   3       92.37       96.63     11.61 o 
   5   4   3      212.18      275.48     18.55 o 
   6   4   3       16.34       22.34     11.55 o 
   7   4   3       14.54      -11.67     16.98 o 
   8   4   3        2.50        3.90     20.19 o 
   9   4   3       64.37       42.40     23.07 o 
  10   4   3        0.77      -25.31     25.31 o 
  11   4   3       21.21        4.83     89.59 o 
 -10   5   3      166.23      197.53     29.41 o 
  -9   5   3      158.43      204.04     27.38 o 
  -8   5   3      142.88      189.76     24.79 o 
  -7   5   3       81.53       94.13     21.28 o 
  -6   5   3       26.92       -0.31     13.67 o 
  -5   5   3        1.08       -4.46     15.02 o 
  -4   5   3      193.11      218.66     45.66 o 
  -3   5   3      308.75      319.85     27.08 o 
  -2   5   3      810.84      719.74     32.40 o 
  -1   5   3      657.28      696.62     32.19 o 
   0   5   3      623.77      582.47     30.18 o 
   1   5   3        7.11       35.81     12.85 o 
   2   5   3      383.40      353.75     19.20 o 
   3   5   3      388.16      388.01     20.24 o 
   4   5   3      769.44      787.22     27.50 o 
   5   5   3       61.73      100.38     18.66 o 
   6   5   3       56.45       46.34     13.95 o 
   7   5   3       17.47       18.46     20.19 o 
   8   5   3        1.24       15.42     23.20 o 
   9   5   3        4.82        9.34     25.63 o 
  -9   6   3        7.34       24.23     31.31 o 
  -8   6   3        5.29        2.30     24.96 o 
  -7   6   3       59.59      100.08     30.86 o 
  -6   6   3      184.88      184.47     26.38 o 
  -5   6   3      568.02      492.47     46.60 o 
  -4   6   3      247.71      333.66     31.86 o 
  -3   6   3       15.54       36.46     21.88 o 
  -2   6   3       14.70        8.96     20.18 o 
  -1   6   3      113.70       80.10     22.70 o 
   0   6   3      313.99      328.44     30.46 o 
   1   6   3      254.02      272.28     30.61 o 
   2   6   3      146.49      185.97     37.37 o 
   3   6   3      391.60      455.18     32.89 o 
   4   6   3       68.17       37.82     35.81 o 
   5   6   3        0.47      -13.18     13.18 o 
   6   6   3       45.15       71.87     19.38 o 
   7   6   3      230.03      293.33     50.39 o 
   8   6   3      130.94      133.15     29.82 o 
  -6   7   3       53.17       84.51     29.80 o 
  -5   7   3       49.01       30.29     27.66 o 
  -4   7   3       29.59        6.53     27.60 o 
  -3   7   3      102.33       70.67     27.19 o 
  -2   7   3       94.60       86.07     26.80 o 
  -1   7   3      116.58      120.36     30.20 o 
   0   7   3      110.53       80.73     28.02 o 
   1   7   3        0.34       -5.31     24.79 o 
   2   7   3       49.06       74.71     29.03 o 
   3   7   3       53.95       35.60     26.28 o 
   4   7   3      100.24       86.24     60.31 o 
   5   7   3       47.22       61.73     20.00 o 
 -13   0   4        9.98       16.36     51.64 o 
 -12   0   4      299.41      285.20     52.99 o 
 -11   0   4      294.77      323.56     29.59 o 
 -10   0   4      541.08      573.43     49.20 o 
  -9   0   4      218.77      270.89     24.33 o 
  -8   0   4        1.02       -4.84     13.43 o 
  -7   0   4      230.76      245.76     18.74 o 
  -6   0   4     2418.89     2322.10     47.40 o 
  -5   0   4     5273.28     5167.33     70.28 o 
  -4   0   4     5089.19     4722.79     89.34 o 
  -3   0   4      195.96      170.99      7.42 o 
  -2   0   4     3495.91     3739.93     65.81 o 
  -1   0   4     1194.10     1306.90     29.17 o 
   0   0   4     5838.25     5460.49    164.42 o 
   1   0   4     7980.67     7609.94     96.33 o 
   2   0   4     4380.96     3886.85     75.61 o 
   3   0   4     2618.33     2323.82     46.79 o 
   4   0   4     1990.39     1957.64     33.93 o 
   5   0   4       56.59       74.30      9.85 o 
   6   0   4      489.82      473.60     17.36 o 
   7   0   4     1587.67     1538.84     42.67 o 
   8   0   4      281.53      253.21     24.31 o 
   9   0   4      928.15      897.71     36.62 o 
  10   0   4      216.54      216.24     49.59 o 
  11   0   4        1.89      -22.07     22.07 o 
  12   0   4        5.65       42.51     26.18 o 
 -13   1   4      136.54      100.09     23.02 o 
 -12   1   4       42.77       32.26     22.71 o 
 -11   1   4        0.10       -6.89     13.39 o 
 -10   1   4        1.26       -6.92     11.76 o 
  -9   1   4      296.75      335.57     21.34 o 
  -8   1   4      317.46      332.02     15.60 o 
  -7   1   4     1843.01     1774.63     29.36 o 
  -6   1   4     1457.19     1486.56     21.61 o 
  -5   1   4      324.64      316.20      8.98 o 
  -4   1   4      734.99      796.04     12.72 o 
  -3   1   4      245.00      210.79     11.20 o 
  -2   1   4     4635.65     4576.44     69.78 o 
  -1   1   4    13366.72    13928.79    147.68 o 
   0   1   4     1824.29     1661.53     32.36 o 
   1   1   4     1705.72     1801.36     24.54 o 
   2   1   4      453.62      508.56     18.22 o 
   3   1   4      481.74      476.54     12.97 o 
   4   1   4     3180.81     3224.19     37.94 o 
   5   1   4     2270.10     2101.38     37.52 o 
   6   1   4     1666.32     1581.23     25.34 o 
   7   1   4       18.07       21.59     15.30 o 
   8   1   4       82.01       60.64     16.02 o 
   9   1   4        3.13        2.37     12.87 o 
  10   1   4      468.36      464.73     24.18 o 
  11   1   4      149.50      172.44     22.75 o 
  12   1   4       32.97       13.62     21.47 o 
 -13   2   4       12.51       24.24     27.48 o 
 -12   2   4        7.13       -6.86     22.84 o 
 -11   2   4       31.30       18.18     18.20 o 
 -10   2   4       23.58       10.28     15.58 o 
  -9   2   4      119.67      127.61     17.09 o 
  -8   2   4       81.50       86.94     14.49 o 
  -7   2   4      195.01      212.68     13.20 o 
  -6   2   4       73.25      112.05     20.74 o 
  -5   2   4        0.18        8.64      7.36 o 
  -4   2   4       51.84      106.46     13.10 o 
  -3   2   4      682.70      755.98     23.23 o 
  -2   2   4      315.32      430.70     14.04 o 
  -1   2   4      258.20      282.30     10.33 o 
   0   2   4       56.40      107.18      7.79 o 
   1   2   4      362.94      440.10     10.01 o 
   2   2   4     1802.14     2238.68     89.52 o 
   3   2   4      224.67      319.32     10.35 o 
   4   2   4     1045.10     1145.98     21.18 o 
   5   2   4      196.21      227.38     12.62 o 
   6   2   4       69.44       64.62     11.71 o 
   7   2   4       27.27       34.62     23.87 o 
   8   2   4      115.98       98.18     21.65 o 
   9   2   4       13.37       43.61     21.60 o 
  10   2   4        0.34        2.46     23.75 o 
  11   2   4        2.06      -24.22     24.22 o 
  12   2   4        5.64       -7.96     43.76 o 
 -12   3   4        0.24        4.93     38.87 o 
 -11   3   4       24.04        3.41     21.92 o 
 -10   3   4       93.47       94.58     23.06 o 
  -9   3   4      315.12      339.23     28.00 o 
  -8   3   4      669.07      621.62     22.15 o 
  -7   3   4      113.78      159.65     15.16 o 
  -6   3   4       35.62       44.97     12.09 o 
  -5   3   4       17.97       21.35     10.12 o 
  -4   3   4      136.59      102.59      9.88 o 
  -3   3   4     2637.24     2545.22     41.04 o 
  -2   3   4     1228.06     1233.78     24.08 o 
  -1   3   4      377.96      363.36     15.60 o 
   0   3   4     1619.84     1468.32     26.08 o 
   1   3   4      111.96      143.38      8.19 o 
   2   3   4       53.68       98.47     26.77 o 
   3   3   4      350.48      336.00     18.33 o 
   4   3   4      598.28      564.82     19.03 o 
   5   3   4      793.25      820.17     21.07 o 
   6   3   4      252.88      336.23     17.19 o 
   7   3   4      227.50      256.86     26.07 o 
   8   3   4       76.95       77.40     21.36 o 
   9   3   4       44.98       49.04     25.06 o 
  10   3   4       16.75        2.11     62.22 o 
  11   3   4       22.32       -0.66     27.46 o 
 -11   4   4      127.55      164.57     30.05 o 
 -10   4   4      292.77      347.58     31.44 o 
  -9   4   4      200.74      234.68     26.38 o 
  -8   4   4        0.16       17.49     15.85 o 
  -7   4   4       59.83       75.22     18.30 o 
  -6   4   4      493.71      483.92     20.28 o 
  -5   4   4     1213.33     1195.93     30.40 o 
  -4   4   4     2088.98     2011.45     32.61 o 
  -3   4   4     1319.20     1356.45     24.71 o 
  -2   4   4       44.63       69.84      8.54 o 
  -1   4   4       42.10       65.25     10.98 o 
   0   4   4      680.90      621.11     20.24 o 
   1   4   4     2484.58     2284.23     43.53 o 
   2   4   4     2506.31     2382.78     45.47 o 
   3   4   4     1107.89     1077.11     23.73 o 
   4   4   4      294.44      339.20     35.31 o 
   5   4   4        5.45        4.77      9.98 o 
   6   4   4      291.59      347.30     17.59 o 
   7   4   4      384.14      447.32     32.86 o 
   8   4   4      497.81      521.50     34.85 o 
   9   4   4      272.43      294.03     34.62 o 
  10   4   4       17.65        1.41     27.07 o 
 -10   5   4       58.52       44.98     23.88 o 
  -9   5   4      103.42      100.25     23.30 o 
  -8   5   4      202.66      306.90     35.84 o 
  -7   5   4      108.58      148.61     23.44 o 
  -6   5   4      210.45      295.71     59.40 o 
  -5   5   4       50.23       57.53     16.57 o 
  -4   5   4        2.22       10.43     17.01 o 
  -3   5   4       38.49       11.11     17.80 o 
  -2   5   4     1264.06     1226.39     43.36 o 
  -1   5   4      584.01      565.41     31.32 o 
   0   5   4       64.98       52.15     13.32 o 
   1   5   4      752.22      756.24     24.87 o 
   2   5   4       82.82       79.25     16.95 o 
   3   5   4     1365.01     1342.55     35.02 o 
   4   5   4      181.71      199.69     15.86 o 
   5   5   4       25.02       12.17     12.58 o 
   6   5   4      456.43      403.84     22.13 o 
   7   5   4       65.54       47.40     24.10 o 
   8   5   4       92.84       61.63     26.79 o 
   9   5   4       13.65       -1.91     26.54 o 
  -9   6   4       32.19      -12.56     27.13 o 
  -8   6   4       17.13       38.55     26.56 o 
  -7   6   4       54.17       47.16     31.05 o 
  -6   6   4       33.26        5.53     21.92 o 
  -5   6   4        1.12       -6.14     38.99 o 
  -4   6   4       56.51       37.91     21.87 o 
  -3   6   4        9.15      -19.37     19.37 o 
  -2   6   4       39.85       49.82     22.22 o 
  -1   6   4        8.81       34.52     21.97 o 
   0   6   4        6.13       10.35     21.55 o 
   1   6   4        0.32       14.44     22.23 o 
   2   6   4       14.66       15.62     21.93 o 
   3   6   4        5.34        5.73     21.61 o 
   4   6   4        2.68        9.17     16.39 o 
   5   6   4       24.20       31.08     15.23 o 
   6   6   4        1.13       -2.86     17.55 o 
   7   6   4       14.61       -4.10     23.31 o 
  -6   7   4       14.58       18.52     26.30 o 
  -5   7   4       12.13       -6.99     26.44 o 
  -4   7   4       35.37        9.40     26.40 o 
  -3   7   4       38.62        6.17     24.99 o 
  -2   7   4       94.13       80.57     29.19 o 
  -1   7   4      105.05       75.94     28.78 o 
   0   7   4       62.91       69.67     29.49 o 
   1   7   4        0.40      -26.91     31.48 o 
   2   7   4        0.50        0.05     25.51 o 
   3   7   4       16.44        7.14     27.05 o 
   4   7   4       32.98       12.26     26.76 o 
   5   7   4       82.44       72.89     23.67 o 
 -13   1   5       18.84      -27.42     27.42 o 
 -12   1   5       11.93       -6.22     18.12 o 
 -11   1   5      154.75      153.90     21.34 o 
 -10   1   5       15.54        9.57     14.36 o 
  -9   1   5      711.91      683.40     20.49 o 
  -8   1   5      674.87      645.62     18.52 o 
  -7   1   5      736.95      664.74     17.09 o 
  -6   1   5     1320.29     1237.70     19.28 o 
  -5   1   5        3.50       39.73      5.32 o 
  -4   1   5     1032.41     1194.35     24.92 o 
  -3   1   5      199.76      171.84     10.92 o 
  -2   1   5     2557.56     2353.91     47.20 o 
  -1   1   5     1551.86     1283.10     18.48 o 
   0   1   5     2097.00     2093.01     32.48 o 
   1   1   5     3343.92     3292.86     51.63 o 
   2   1   5       18.01       70.77      7.18 o 
   3   1   5     1033.48     1085.77     38.79 o 
   4   1   5      369.80      356.83     11.09 o 
   5   1   5     2214.47     2242.20     37.51 o 
   6   1   5     2231.21     2158.67     35.75 o 
   7   1   5       16.09        5.65     10.24 o 
   8   1   5        0.80       -6.61     10.82 o 
   9   1   5       28.33       26.06     14.10 o 
  10   1   5       66.82       49.64     16.16 o 
  11   1   5       99.68      104.61     21.48 o 
  12   1   5        1.23       18.64     24.15 o 
 -13   2   5       17.75       -0.73     26.03 o 
 -12   2   5       79.51       91.15     22.12 o 
 -11   2   5      367.74      431.52     27.29 o 
 -10   2   5      109.91      135.24     32.46 o 
  -9   2   5       37.66       28.70     13.79 o 
  -8   2   5      773.80      820.18     24.36 o 
  -7   2   5       15.82        7.71      9.69 o 
  -6   2   5      894.66      884.40     19.44 o 
  -5   2   5      940.31      789.12     20.86 o 
  -4   2   5     3634.33     3267.96     88.94 o 
  -3   2   5    10860.88    11379.67    148.40 o 
  -2   2   5      521.30      525.28     15.15 o 
  -1   2   5      267.82      380.42     12.81 o 
   0   2   5      587.71      610.38     14.91 o 
   1   2   5     6225.72     6169.61     70.94 o 
   2   2   5     3397.02     2964.13     38.96 o 
   3   2   5     2105.23     1904.48     71.95 o 
   4   2   5      619.11      611.86     15.93 o 
   5   2   5      176.12      192.91     16.60 o 
   6   2   5       92.79       91.20     11.65 o 
   7   2   5      124.74       95.07     20.23 o 
   8   2   5     1268.09     1178.97     41.79 o 
   9   2   5      800.96      710.43     36.64 o 
  10   2   5       46.39       58.60     24.28 o 
  11   2   5       81.34       64.82     28.48 o 
 -12   3   5       51.86       19.55     26.82 o 
 -11   3   5      110.94      106.49     25.70 o 
 -10   3   5        4.59       34.10     21.46 o 
  -9   3   5       77.83      116.88     34.66 o 
  -8   3   5      365.61      357.73     18.60 o 
  -7   3   5      603.42      634.97     21.86 o 
  -6   3   5      703.80      757.19     19.55 o 
  -5   3   5      219.16      233.01     17.52 o 
  -4   3   5      101.13      155.12     30.72 o 
  -3   3   5       91.51      116.09     10.75 o 
  -2   3   5     1034.46      957.93     21.74 o 
  -1   3   5     1004.88      881.50     22.38 o 
   0   3   5     2579.54     2326.34     48.76 o 
   1   3   5      200.33      193.46      9.96 o 
   2   3   5       34.37       31.88     13.10 o 
   3   3   5       78.36       74.58     21.37 o 
   4   3   5      967.02      877.68     24.60 o 
   5   3   5      986.94     1072.16     29.18 o 
   6   3   5      377.66      376.89     20.05 o 
   7   3   5       14.37       -8.84     17.08 o 
   8   3   5       27.39       12.67     19.91 o 
   9   3   5       85.21       71.05     29.54 o 
  10   3   5       33.45       55.62     28.03 o 
  11   3   5       31.81       20.83     44.45 o 
 -11   4   5        4.11        3.85     25.59 o 
 -10   4   5       23.57       12.62     21.09 o 
  -9   4   5       16.93       11.06     18.43 o 
  -8   4   5      102.47      121.82     24.55 o 
  -7   4   5       54.63       65.35     17.65 o 
  -6   4   5       94.88       99.48     17.16 o 
  -5   4   5        3.64       13.45     12.16 o 
  -4   4   5       23.08       29.81      9.35 o 
  -3   4   5       51.99       69.09     11.85 o 
  -2   4   5       11.44       18.78      7.88 o 
  -1   4   5      161.95      227.77     15.46 o 
   0   4   5      301.19      300.24     19.76 o 
   1   4   5       43.44       76.35     17.19 o 
   2   4   5        2.52       17.36     12.38 o 
   3   4   5       38.76       54.30     10.97 o 
   4   4   5        0.12        7.71     10.54 o 
   5   4   5       20.83       12.23     11.49 o 
   6   4   5      137.86       97.59     17.83 o 
   7   4   5       23.67       20.13     20.08 o 
   8   4   5        6.65       -4.59     22.41 o 
   9   4   5        0.75       -4.37     24.60 o 
  10   4   5       20.04      -22.08     39.79 o 
 -10   5   5       17.98      -22.42     22.42 o 
  -9   5   5       82.44      125.46     24.41 o 
  -8   5   5      154.61      160.19     28.58 o 
  -7   5   5      398.31      419.26     75.42 o 
  -6   5   5        3.86       30.67     15.49 o 
  -5   5   5       39.77       31.53     31.64 o 
  -4   5   5        0.87      -20.72     28.04 o 
  -3   5   5      247.30      251.49     36.44 o 
  -2   5   5      204.53      243.73     27.61 o 
  -1   5   5      218.43      278.56     28.00 o 
   0   5   5      252.64      286.95     18.40 o 
   1   5   5      633.19      635.26     24.16 o 
   2   5   5       25.09       35.65     14.61 o 
   3   5   5       10.89       19.78     11.13 o 
   4   5   5      320.41      377.00     35.67 o 
   5   5   5      557.71      543.37     21.34 o 
   6   5   5      104.74      165.85     39.76 o 
   7   5   5      107.54       74.30     24.36 o 
   8   5   5        0.46       17.31     25.85 o 
   9   5   5        4.45        6.57     38.13 o 
  -7   6   5        1.63       45.50     30.16 o 
  -6   6   5       70.84       40.99     24.05 o 
  -5   6   5      247.50      189.65     29.75 o 
  -4   6   5      500.27      444.37     33.19 o 
  -3   6   5      303.41      302.35     31.37 o 
  -2   6   5       73.55       47.90     25.43 o 
  -1   6   5       43.04       27.97     21.72 o 
   0   6   5      168.23      197.94     28.71 o 
   1   6   5      327.87      395.13     40.75 o 
   2   6   5      363.22      401.02     36.90 o 
   3   6   5       23.33       39.59     24.56 o 
   4   6   5       54.45       55.90     20.42 o 
   5   6   5       14.25        9.07     16.47 o 
   6   6   5        7.04       29.39     19.80 o 
   7   6   5       27.57      -20.82     24.65 o 
  -6   7   5       53.19      113.79     37.03 o 
  -5   7   5       60.06       65.50     31.31 o 
  -4   7   5       15.90        9.36     27.41 o 
  -3   7   5        0.24       -0.43     25.01 o 
  -2   7   5       30.30       44.89     38.24 o 
  -1   7   5      140.65      142.86     68.45 o 
   0   7   5       83.23      100.71     28.27 o 
   1   7   5       42.04       26.88     28.47 o 
   2   7   5        5.33      -25.04     25.04 o 
   3   7   5        0.98       -2.75     27.40 o 
   4   7   5       59.05       84.90     29.57 o 
 -13   0   6        0.02      -17.57     47.28 o 
 -12   0   6        1.35      -32.04     32.04 o 
 -11   0   6      382.27      425.93     52.13 o 
 -10   0   6      891.66      873.83     52.58 o 
  -9   0   6      777.86      790.71     46.74 o 
  -8   0   6       76.47       92.75     17.19 o 
  -7   0   6       38.92       20.87     12.48 o 
  -6   0   6     1158.66     1125.31     24.27 o 
  -5   0   6     2463.72     2342.93     38.09 o 
  -4   0   6     2749.36     2421.47     43.44 o 
  -3   0   6     4866.46     4630.28     77.03 o 
  -2   0   6     2068.67     1955.45     48.22 o 
  -1   0   6      777.43      746.47     22.37 o 
   0   0   6      895.05      933.57     25.79 o 
   1   0   6     1774.36     1720.64     29.02 o 
   2   0   6     9161.19     9186.71    118.69 o 
   3   0   6     4398.11     4090.77    121.64 o 
   4   0   6     1639.93     1518.18     30.82 o 
   5   0   6        3.96       35.13     10.96 o 
   6   0   6      304.53      304.07     26.56 o 
   7   0   6      140.94      135.07     34.83 o 
   8   0   6      628.85      611.27     30.39 o 
   9   0   6      265.57      235.76     28.43 o 
  10   0   6       83.94       53.57     23.26 o 
  11   0   6        1.86      -25.12     25.12 o 
 -13   1   6       39.00       27.15     31.42 o 
 -12   1   6       26.13       26.01     27.26 o 
 -11   1   6        9.34      -11.72     22.09 o 
 -10   1   6       73.42       66.93     17.21 o 
  -9   1   6        2.48        4.42     13.12 o 
  -8   1   6      640.53      663.42     22.60 o 
  -7   1   6      267.78      282.26     13.33 o 
  -6   1   6      492.34      474.95     11.71 o 
  -5   1   6     1329.80     1392.97     24.45 o 
  -4   1   6      894.97      921.86     34.21 o 
  -3   1   6     1238.62     1367.82     28.16 o 
  -2   1   6      733.62      650.84     34.27 o 
  -1   1   6     2375.95     2153.55     28.43 o 
   0   1   6      789.02      596.35     15.87 o 
   1   1   6     1170.79     1138.12     39.05 o 
   2   1   6     1794.63     1954.94     34.78 o 
   3   1   6      477.16      472.61     16.65 o 
   4   1   6      428.28      424.78     14.59 o 
   5   1   6      188.96      175.51     12.91 o 
   6   1   6      605.22      603.44     22.05 o 
   7   1   6     2121.12     2060.86     43.26 o 
   8   1   6        6.14        9.39     12.51 o 
   9   1   6       22.93        2.18     14.32 o 
  10   1   6        3.26        7.20     18.11 o 
  11   1   6      122.16       94.35     23.45 o 
 -13   2   6        0.17      -42.56     42.56 o 
 -12   2   6       16.17       -6.97     26.94 o 
 -11   2   6        3.11      -10.80     18.17 o 
 -10   2   6        0.00      -15.32     15.32 o 
  -9   2   6      142.85      163.98     23.13 o 
  -8   2   6       28.79       33.48     12.50 o 
  -7   2   6        7.49        0.16      8.85 o 
  -6   2   6       76.75       61.17      9.12 o 
  -5   2   6      398.62      353.37     15.55 o 
  -4   2   6     1124.45     1155.33     33.12 o 
  -3   2   6      380.03      420.78     20.49 o 
  -2   2   6     1077.93     1130.69     25.44 o 
  -1   2   6      220.06      267.70      9.39 o 
   0   2   6       24.15       21.05      5.66 o 
   1   2   6      161.59      193.21     10.66 o 
   2   2   6      105.10      140.04      9.77 o 
   3   2   6       99.14      152.53     17.04 o 
   4   2   6        0.07       30.48      8.99 o 
   5   2   6       82.82       80.88     11.28 o 
   6   2   6        1.04       13.48     15.74 o 
   7   2   6        1.42       -5.21     16.06 o 
   8   2   6      144.91       85.11     22.52 o 
   9   2   6       28.89      -29.65     29.65 o 
  10   2   6       29.11        8.49     25.45 o 
  11   2   6        2.71      -11.25     28.39 o 
 -12   3   6       11.98      -40.11     40.11 o 
 -11   3   6        0.02      -21.86     21.86 o 
 -10   3   6       28.16       31.65     21.63 o 
  -9   3   6       51.76       37.07     15.71 o 
  -8   3   6      290.76      316.12     19.87 o 
  -7   3   6      508.71      464.89     16.69 o 
  -6   3   6      630.83      619.21     21.56 o 
  -5   3   6      538.60      550.20     25.70 o 
  -4   3   6      161.81      219.91     26.55 o 
  -3   3   6      616.28      587.34     18.07 o 
  -2   3   6      916.22      828.19     21.21 o 
  -1   3   6     2348.19     2259.04     39.30 o 
   0   3   6     1723.83     1788.20     27.51 o 
   1   3   6        8.08       41.55     11.13 o 
   2   3   6        1.48       30.40      9.92 o 
   3   3   6       23.30       41.13     17.77 o 
   4   3   6      376.06      383.39     18.83 o 
   5   3   6      310.56      347.65     26.66 o 
   6   3   6      525.68      549.17     23.45 o 
   7   3   6      291.33      304.73     29.83 o 
   8   3   6       15.16       21.20     22.47 o 
   9   3   6        1.27        6.53     23.25 o 
  10   3   6        4.38       20.10     27.04 o 
 -11   4   6      162.56      223.15     33.11 o 
 -10   4   6      160.75      226.93     57.58 o 
  -9   4   6      119.59      151.32     24.13 o 
  -8   4   6      131.68      186.37     22.29 o 
  -7   4   6        6.41       13.57     13.82 o 
  -6   4   6      129.96      109.82     29.91 o 
  -5   4   6      457.67      461.03     18.16 o 
  -4   4   6      895.67      839.84     23.18 o 
  -3   4   6      593.73      579.13     19.03 o 
  -2   4   6      476.24      504.05     33.05 o 
  -1   4   6      966.74      956.42     31.84 o 
   0   4   6       87.10       86.00     17.35 o 
   1   4   6     1459.77     1347.02     40.13 o 
   2   4   6      518.96      516.42     19.61 o 
   3   4   6     1134.49     1057.22     37.30 o 
   4   4   6     1181.18     1100.51     30.12 o 
   5   4   6       26.27       44.81     13.29 o 
   6   4   6       71.48       71.16     17.89 o 
   7   4   6       62.77      100.26     31.17 o 
   8   4   6       89.55       68.52     26.11 o 
   9   4   6       91.53       62.59     27.68 o 
 -10   5   6        0.90        2.73     39.63 o 
  -9   5   6       20.32       -4.47     20.77 o 
  -8   5   6       45.62      121.25     37.97 o 
  -7   5   6      279.31      343.93     29.21 o 
  -6   5   6      380.93      343.37     41.61 o 
  -5   5   6       88.62      120.41     39.04 o 
  -4   5   6       30.48       33.60     26.85 o 
  -3   5   6        4.76       22.27     19.86 o 
  -2   5   6      154.80      207.24     34.90 o 
  -1   5   6      791.22      796.13     39.77 o 
   0   5   6      358.41      379.79     21.91 o 
   1   5   6       43.59       47.05     14.94 o 
   2   5   6       70.38       87.59     12.49 o 
   3   5   6        6.10       -6.79     13.77 o 
   4   5   6      180.04      171.42     17.16 o 
   5   5   6      223.17      235.42     46.30 o 
   6   5   6       79.03      109.91     20.72 o 
   7   5   6       37.20       60.66     25.46 o 
   8   5   6        0.59        1.33     26.82 o 
  -7   6   6       93.42      106.59     34.31 o 
  -6   6   6       47.63       39.86     25.55 o 
  -5   6   6        5.84       16.83     22.42 o 
  -4   6   6        4.02        1.23     22.45 o 
  -3   6   6        2.68       11.71     23.62 o 
  -2   6   6        0.64       24.86     23.73 o 
  -1   6   6      114.94      130.44     29.13 o 
   0   6   6        1.67       -5.86     24.41 o 
   1   6   6       15.81        5.84     23.41 o 
   2   6   6       60.32       14.13     26.08 o 
   3   6   6       53.56       44.11     17.64 o 
   4   6   6       80.80       58.18     16.52 o 
   5   6   6        5.14      -15.59     15.59 o 
   6   6   6       28.90       17.00     20.85 o 
  -5   7   6        7.37       -4.68     28.56 o 
  -4   7   6        3.28      -34.71     34.71 o 
  -3   7   6       29.42       13.63     61.55 o 
  -2   7   6      154.48      134.57     32.77 o 
  -1   7   6       45.47       53.69     29.04 o 
   0   7   6       11.09       21.79     28.21 o 
   1   7   6       12.62      -12.93     28.62 o 
   2   7   6        0.06      -14.56     27.11 o 
   3   7   6        2.71        7.40     30.29 o 
 -13   1   7       57.42       23.30     30.82 o 
 -12   1   7        6.10      -13.14     26.09 o 
 -11   1   7        7.64       34.48     25.24 o 
 -10   1   7      118.16      118.48     25.36 o 
  -9   1   7       60.17       28.46     18.96 o 
  -8   1   7      411.76      396.39     28.25 o 
  -7   1   7      400.82      391.89     16.89 o 
  -6   1   7      880.83      966.81     20.45 o 
  -5   1   7     1095.19     1029.73     22.14 o 
  -4   1   7       17.80       45.02     10.17 o 
  -3   1   7       98.93      136.46     12.68 o 
  -2   1   7     1018.95      955.71     22.50 o 
  -1   1   7     1783.33     1570.46     92.46 o 
   0   1   7      864.43      742.09     14.58 o 
   1   1   7     2172.92     2088.19     41.64 o 
   2   1   7      347.33      399.90     12.56 o 
   3   1   7       14.20       36.57     14.69 o 
   4   1   7      106.51      115.42     45.92 o 
   5   1   7      342.37      321.30     14.94 o 
   6   1   7     1022.15     1015.05     24.78 o 
   7   1   7      333.35      389.31     24.01 o 
   8   1   7       51.12       39.03     14.39 o 
   9   1   7       17.65        0.96     17.82 o 
  10   1   7       31.58        5.19     20.44 o 
  11   1   7       25.91        8.62     26.47 o 
 -12   2   7       51.44       33.83     28.71 o 
 -11   2   7      125.80      128.33     27.89 o 
 -10   2   7      283.99      224.87     40.78 o 
  -9   2   7      327.05      416.80     29.93 o 
  -8   2   7      218.21      258.95     18.76 o 
  -7   2   7       39.59       52.20     10.34 o 
  -6   2   7       85.89       92.50     10.57 o 
  -5   2   7      443.99      384.58     17.16 o 
  -4   2   7     1624.52     1480.22     31.98 o 
  -3   2   7     1829.00     1782.40     46.07 o 
  -2   2   7     2941.05     2828.07     47.31 o 
  -1   2   7      438.35      421.99     18.48 o 
   0   2   7       19.41       47.51      7.56 o 
   1   2   7      789.85      733.57     16.96 o 
   2   2   7     1787.88     1799.88     29.47 o 
   3   2   7     2465.16     2456.82     37.54 o 
   4   2   7     1304.05     1220.67     28.83 o 
   5   2   7      111.31      108.65     12.52 o 
   6   2   7       41.45       44.81     14.89 o 
   7   2   7       65.52       36.70     19.08 o 
   8   2   7      132.31      173.00     26.25 o 
   9   2   7      313.35      293.19     32.77 o 
  10   2   7       81.81       91.37     27.35 o 
 -12   3   7       42.64       52.03     46.65 o 
 -11   3   7       55.77       52.83     38.77 o 
 -10   3   7      136.34      131.74     40.97 o 
  -9   3   7        6.62        8.52     14.44 o 
  -8   3   7       75.07       63.74     22.82 o 
  -7   3   7      181.70      267.69     21.90 o 
  -6   3   7      674.81      643.82     26.96 o 
  -5   3   7     1415.13     1376.45     40.76 o 
  -4   3   7        3.16       -6.01      9.07 o 
  -3   3   7        1.94        7.09      9.52 o 
  -2   3   7        2.90       -2.20      8.41 o 
  -1   3   7     1916.93     1768.05     35.10 o 
   0   3   7     1176.44     1159.58     26.27 o 
   1   3   7      368.47      364.95     15.94 o 
   2   3   7      202.33      197.35     16.20 o 
   3   3   7      132.74      151.36     29.19 o 
   4   3   7      444.43      396.04     24.55 o 
   5   3   7      241.77      264.69     20.95 o 
   6   3   7      444.26      446.34     22.28 o 
   7   3   7      180.61      225.05     41.19 o 
   8   3   7        1.02        0.14     22.53 o 
   9   3   7       20.17        2.43     26.86 o 
  10   3   7       41.24       44.38     38.93 o 
 -11   4   7       25.78      -37.46     40.05 o 
 -10   4   7        0.06       -4.46     22.58 o 
  -9   4   7        0.40        0.85     19.26 o 
  -8   4   7       71.78       67.70     18.89 o 
  -7   4   7       75.26      106.23     23.13 o 
  -6   4   7        3.51       -9.99     10.86 o 
  -5   4   7      163.86      153.83     16.08 o 
  -4   4   7       82.96       92.73     13.79 o 
  -3   4   7      104.91      158.63     15.28 o 
  -2   4   7       48.40       43.12     16.32 o 
  -1   4   7      324.22      309.95     50.85 o 
   0   4   7      358.31      385.71     41.64 o 
   1   4   7      139.42      131.01     20.59 o 
   2   4   7      109.30      105.33     17.09 o 
   3   4   7       16.28       28.33     13.96 o 
   4   4   7       28.64       16.61     15.92 o 
   5   4   7       10.49      -14.85     14.85 o 
   6   4   7       24.09       24.33     18.33 o 
   7   4   7       26.56       13.72     22.87 o 
   8   4   7        0.67        8.90     25.06 o 
   9   4   7        8.94       33.82     27.81 o 
  -9   5   7       18.33       -0.22     22.73 o 
  -8   5   7       98.12       54.46     35.87 o 
  -7   5   7      147.56      162.41     32.52 o 
  -6   5   7      164.33      156.12     54.97 o 
  -5   5   7        8.99       64.67     22.94 o 
  -4   5   7        0.27      -16.71     19.55 o 
  -3   5   7      148.93      176.58     37.67 o 
  -2   5   7      159.85      204.19     19.92 o 
  -1   5   7      107.95      109.98     18.00 o 
   0   5   7      272.46      293.70     27.04 o 
   1   5   7       39.95       83.87     18.00 o 
   2   5   7       39.79       36.34     17.27 o 
   3   5   7        8.94       34.50     18.33 o 
   4   5   7        1.92       -7.56     13.87 o 
   5   5   7       99.14       86.57     17.53 o 
   6   5   7       57.25       70.42     21.56 o 
   7   5   7       82.91      110.57     28.80 o 
  -7   6   7       19.04       18.72     33.00 o 
  -6   6   7        5.63       -6.13     23.05 o 
  -5   6   7       83.00       66.47     27.30 o 
  -4   6   7       99.84       95.75     44.13 o 
  -3   6   7      460.47      509.57     39.18 o 
  -2   6   7      256.90      263.56     53.56 o 
  -1   6   7       18.52       27.22     26.08 o 
   0   6   7        0.33        4.67     26.03 o 
   1   6   7       30.82       17.59     29.14 o 
   2   6   7      552.66      533.49     44.35 o 
   3   6   7      210.45      231.69     26.18 o 
   4   6   7       14.51       23.44     21.89 o 
   5   6   7       87.43       34.55     29.80 o 
  -4   7   7        1.03        1.39     29.16 o 
  -3   7   7       11.63       48.14     30.70 o 
  -2   7   7        4.75      -21.52     48.35 o 
  -1   7   7       74.57       62.34     30.79 o 
   0   7   7       29.09       28.84     31.26 o 
   1   7   7       10.66       12.83     30.65 o 
   2   7   7       39.82       41.21     31.32 o 
 -12   0   8      116.05       39.60     40.36 o 
 -11   0   8        8.52       19.77     35.14 o 
 -10   0   8      571.69      594.37     47.25 o 
  -9   0   8      179.14      242.73     38.01 o 
  -8   0   8      657.11      740.14     44.57 o 
  -7   0   8     1178.53     1136.92     37.80 o 
  -6   0   8       27.21       32.83     13.93 o 
  -5   0   8     1777.01     1779.10     45.17 o 
  -4   0   8      562.67      508.49     23.49 o 
  -3   0   8     3280.91     3017.38     65.05 o 
  -2   0   8     1267.34     1109.29     53.95 o 
  -1   0   8     1099.75     1144.43     32.71 o 
   0   0   8     1587.02     1668.63     41.85 o 
   1   0   8     1094.01     1155.49     33.71 o 
   2   0   8     1104.87     1071.02     24.59 o 
   3   0   8      530.46      505.96     17.85 o 
   4   0   8     3837.11     3830.52     78.15 o 
   5   0   8     3840.93     3757.61     62.58 o 
   6   0   8      557.86      500.29     21.94 o 
   7   0   8      137.47       99.87     21.96 o 
   8   0   8        6.31        9.43     20.28 o 
   9   0   8      676.35      653.78     36.73 o 
  10   0   8      180.64      130.81     31.07 o 
 -12   1   8      131.12       83.24     31.18 o 
 -11   1   8       21.28       -8.73     24.54 o 
 -10   1   8       14.62        2.31     21.00 o 
  -9   1   8       13.40       10.25     19.01 o 
  -8   1   8       63.28       60.59     44.40 o 
  -7   1   8      383.00      400.92     18.58 o 
  -6   1   8      539.57      490.02     21.15 o 
  -5   1   8      318.83      301.84     16.30 o 
  -4   1   8      254.46      284.20     15.79 o 
  -3   1   8      311.85      319.61     16.62 o 
  -2   1   8      429.60      420.67     16.34 o 
  -1   1   8     1392.29     1370.11     28.72 o 
   0   1   8     2083.70     1902.98     35.84 o 
   1   1   8      307.95      268.61     12.69 o 
   2   1   8      375.98      323.21     14.98 o 
   3   1   8        0.96        2.78      8.47 o 
   4   1   8       94.87      100.45     11.86 o 
   5   1   8       88.14       84.14     16.26 o 
   6   1   8      178.05      177.65     15.74 o 
   7   1   8       80.35       55.88     14.04 o 
   8   1   8      146.78      142.94     17.92 o 
   9   1   8       18.81       60.16     20.99 o 
  10   1   8       34.94       -1.98     21.92 o 
 -12   2   8        9.79      -28.99     33.84 o 
 -11   2   8        1.60       11.17     25.93 o 
 -10   2   8       10.05       -3.91     22.92 o 
  -9   2   8        8.67      -18.63     18.63 o 
  -8   2   8       22.34       16.49     17.33 o 
  -7   2   8       67.84       42.13     15.65 o 
  -6   2   8      125.48      121.47     35.33 o 
  -5   2   8        2.92       24.09     12.27 o 
  -4   2   8      123.30      123.61     18.11 o 
  -3   2   8        3.60       25.26     10.06 o 
  -2   2   8      169.32      247.99     22.00 o 
  -1   2   8      377.13      403.95     25.52 o 
   0   2   8       15.33       30.66      9.31 o 
   1   2   8       17.84       21.29      9.72 o 
   2   2   8      143.10      145.33     21.72 o 
   3   2   8       85.56       82.04     11.36 o 
   4   2   8       16.16       -7.29      9.98 o 
   5   2   8        1.44       10.93     13.59 o 
   6   2   8       11.78       23.58     14.97 o 
   7   2   8        3.24      -13.56     19.24 o 
   8   2   8        8.40       20.40     27.28 o 
   9   2   8       10.26      -15.26     24.57 o 
  10   2   8        3.49       -1.02     38.04 o 
 -11   3   8        0.56      -39.60     39.82 o 
 -10   3   8        0.12      -12.77     24.21 o 
  -9   3   8       15.38       17.24     21.14 o 
  -8   3   8      109.22      107.85     23.14 o 
  -7   3   8      231.82      257.66     20.75 o 
  -6   3   8       33.07       51.61     14.60 o 
  -5   3   8      331.82      347.62     19.96 o 
  -4   3   8      780.85      781.24     23.49 o 
  -3   3   8        6.18       11.97     10.53 o 
  -2   3   8      486.19      462.29     18.47 o 
  -1   3   8      732.99      746.31     29.67 o 
   0   3   8      597.07      607.32     19.71 o 
   1   3   8     1387.93     1328.53     79.93 o 
   2   3   8      261.45      291.00     26.37 o 
   3   3   8       55.29       54.91     14.80 o 
   4   3   8      123.41      119.77     17.78 o 
   5   3   8       10.10      -11.06     14.35 o 
   6   3   8       46.13       65.57     18.14 o 
   7   3   8      362.48      362.02     32.58 o 
   8   3   8      134.15      118.63     27.74 o 
   9   3   8       16.78       11.58     27.84 o 
 -10   4   8      154.09      135.79     46.33 o 
  -9   4   8      227.56      293.33     50.47 o 
  -8   4   8      251.99      333.88     49.67 o 
  -7   4   8       43.88       39.56     17.63 o 
  -6   4   8       45.14       33.68     14.72 o 
  -5   4   8      169.42      207.43     33.52 o 
  -4   4   8      625.75      595.91     22.09 o 
  -3   4   8      873.65      928.84     34.39 o 
  -2   4   8      182.16      259.15     25.22 o 
  -1   4   8       35.76       45.11     29.35 o 
   0   4   8      194.93      237.39     28.65 o 
   1   4   8       12.05        4.76     16.91 o 
   2   4   8      385.20      423.30     85.72 o 
   3   4   8      490.25      436.41     47.98 o 
   4   4   8      494.65      532.37     30.49 o 
   5   4   8      231.42      306.22     34.90 o 
   6   4   8       18.22       13.71     18.70 o 
   7   4   8       15.49       49.53     24.45 o 
   8   4   8      102.03       92.84     28.44 o 
  -9   5   8        5.80      -15.68     22.88 o 
  -7   5   8       24.48       48.62     29.36 o 
  -6   5   8      106.73      105.81     30.80 o 
  -5   5   8      240.77      292.91     32.24 o 
  -4   5   8      223.67      218.05     30.91 o 
  -3   5   8       65.53       94.27     26.53 o 
  -2   5   8       53.55       25.84     39.23 o 
  -1   5   8       58.24       92.11     22.28 o 
   0   5   8      184.40      234.21     27.78 o 
   1   5   8      406.53      440.48     67.67 o 
   2   5   8      131.21      153.66     27.47 o 
   3   5   8        0.28        8.52     18.21 o 
   4   5   8       10.73      -18.37     18.37 o 
   5   5   8       31.54       32.74     21.87 o 
   6   5   8       70.77       80.95     39.66 o 
  -7   6   8       16.20       22.51     31.05 o 
  -6   6   8       64.51      110.94     29.57 o 
  -5   6   8       32.20       38.06     27.47 o 
  -4   6   8       24.71       19.71     26.03 o 
  -3   6   8       16.95       31.25     32.39 o 
  -2   6   8       14.88        1.54     40.84 o 
  -1   6   8        0.35      -26.54     26.54 o 
   0   6   8       34.76       48.71     29.88 o 
   1   6   8        1.96        8.10     28.12 o 
   2   6   8       20.12       26.75     30.60 o 
   3   6   8        5.73       -6.93     28.20 o 
   4   6   8       26.73        0.27     22.90 o 
  -2   7   8        5.48       11.27     32.42 o 
  -1   7   8       82.25       54.04     34.36 o 
   0   7   8      122.87      121.76     38.23 o 
 -12   1   9       52.83       -1.46     29.82 o 
 -11   1   9       51.71       35.52     27.59 o 
 -10   1   9        4.75       10.98     23.84 o 
  -9   1   9        3.57       -1.66     30.23 o 
  -8   1   9       12.06       17.24     17.80 o 
  -7   1   9      373.33      320.06     18.46 o 
  -6   1   9      634.34      566.38     51.24 o 
  -5   1   9      204.51      225.27     18.49 o 
  -4   1   9      296.07      309.47     18.65 o 
  -3   1   9       44.11       35.76     16.83 o 
  -2   1   9       30.29       37.40     13.10 o 
  -1   1   9      380.41      330.24     15.05 o 
   0   1   9      757.53      751.09     21.82 o 
   1   1   9      767.60      736.86     39.01 o 
   2   1   9      605.82      589.30     26.73 o 
   3   1   9      236.56      271.63     14.52 o 
   4   1   9        4.02       10.11      9.98 o 
   5   1   9      315.36      373.84     23.65 o 
   6   1   9      103.13      111.75     17.03 o 
   7   1   9      183.08      169.80     27.79 o 
   8   1   9      120.54      115.52     34.29 o 
   9   1   9       11.45      -23.40     23.40 o 
 -12   2   9        0.67        7.34     31.19 o 
 -11   2   9       42.30       -3.88     25.36 o 
 -10   2   9      103.67       97.77     26.11 o 
  -9   2   9      215.15      202.97     27.38 o 
  -8   2   9      273.78      295.55     29.28 o 
  -7   2   9      304.43      299.15     22.41 o 
  -6   2   9       14.70       10.01     12.94 o 
  -5   2   9       53.95       64.52     22.19 o 
  -4   2   9      500.57      475.24     19.48 o 
  -3   2   9     1689.64     1569.55     34.72 o 
  -2   2   9     1580.48     1504.11     33.76 o 
  -1   2   9      848.26      686.70     74.28 o 
   0   2   9       32.59       31.44     18.56 o 
   1   2   9        2.42       -9.91      9.91 o 
   2   2   9      650.06      605.73     20.95 o 
   3   2   9      730.42      735.82     23.85 o 
   4   2   9      480.19      500.04     22.64 o 
   5   2   9      349.11      394.37     25.09 o 
   6   2   9      221.54      237.92     29.97 o 
   7   2   9        2.17      -20.07     20.07 o 
   8   2   9       81.53      117.31     27.33 o 
   9   2   9       43.66      118.73     48.49 o 
 -11   3   9       21.26      -18.17     44.16 o 
 -10   3   9       76.01       30.51     25.11 o 
  -9   3   9       53.90       45.75     23.39 o 
  -8   3   9       45.10       39.70     21.24 o 
  -7   3   9        7.02       12.32     14.95 o 
  -6   3   9       66.31       94.55     29.43 o 
  -5   3   9      861.63      917.54     27.45 o 
  -4   3   9      373.41      354.32     18.15 o 
  -3   3   9       51.99       24.82     12.17 o 
  -2   3   9      361.30      332.89     31.46 o 
  -1   3   9       49.76       51.78     12.77 o 
   0   3   9     1181.49     1087.86     37.96 o 
   1   3   9      246.05      289.56     39.11 o 
   2   3   9      247.95      314.36     38.36 o 
   3   3   9      265.95      270.74     27.95 o 
   4   3   9        0.05        6.23     19.41 o 
   5   3   9      136.55      120.64     25.60 o 
   6   3   9       74.60       93.32     34.56 o 
   7   3   9      294.01      258.37     31.83 o 
   8   3   9        5.83       -8.34     25.02 o 
 -10   4   9       12.42       29.56     44.41 o 
  -9   4   9        6.07      -21.43     36.19 o 
  -8   4   9       46.18       35.36     33.45 o 
  -7   4   9       96.50       81.50     19.24 o 
  -6   4   9       14.95       11.07     14.57 o 
  -5   4   9       50.32       67.60     15.26 o 
  -4   4   9       76.78       76.61     19.69 o 
  -3   4   9       33.46       30.59     16.85 o 
  -2   4   9        0.45        7.33     16.52 o 
  -1   4   9        1.45       -8.16     18.13 o 
   0   4   9       14.81       25.13     18.88 o 
   1   4   9       17.73       12.30     18.33 o 
   2   4   9        6.43       -3.30     25.25 o 
   3   4   9       12.55       20.42     20.91 o 
   4   4   9       30.85       14.46     21.11 o 
   5   4   9       11.39        6.49     22.63 o 
   6   4   9       50.03       70.94     33.10 o 
   7   4   9       11.96       24.14     34.05 o 
  -7   5   9      160.71      118.51     36.44 o 
  -6   5   9       95.35      136.83     29.17 o 
  -5   5   9       73.82       49.27     26.17 o 
  -4   5   9        6.66       32.33     43.27 o 
  -3   5   9        0.77      -15.32     21.59 o 
  -2   5   9      101.39       94.54     22.76 o 
  -1   5   9       77.86       68.37     22.38 o 
   0   5   9      123.75      100.60     24.30 o 
   1   5   9      120.36      149.53     32.86 o 
   2   5   9       91.90      126.42     27.40 o 
   3   5   9       13.58       32.41     24.01 o 
   4   5   9       37.40       41.63     24.98 o 
   5   5   9        9.47       36.02     34.45 o 
  -6   6   9        0.32      -13.04     28.69 o 
  -5   6   9        0.44       15.01     26.78 o 
  -4   6   9       21.50       23.08     28.61 o 
  -3   6   9      192.63      141.87     34.70 o 
  -2   6   9      155.85      135.69     33.50 o 
  -1   6   9       65.57       31.75     29.92 o 
   0   6   9       27.36       38.56     32.32 o 
   1   6   9        3.72       -8.24     30.55 o 
   2   6   9        4.86       13.30     23.09 o 
   3   6   9      107.20      145.35     27.38 o 
 -12   0  10       14.29       31.05     47.38 o 
 -11   0  10       56.21       75.40     41.67 o 
 -10   0  10       50.40       19.13     34.21 o 
  -9   0  10      351.15      296.84     44.25 o 
  -8   0  10      115.34      137.74     33.29 o 
  -7   0  10      164.16      205.83     23.56 o 
  -6   0  10      439.21      372.24     33.88 o 
  -5   0  10       13.08       -7.63     15.08 o 
  -4   0  10      765.21      694.28     34.48 o 
  -3   0  10     1154.90     1165.66     61.76 o 
  -2   0  10      926.66      950.06     34.08 o 
  -1   0  10      209.25      242.66     21.97 o 
   0   0  10      884.75      774.89     30.25 o 
   1   0  10       16.67       33.09     14.72 o 
   2   0  10      297.26      342.76     40.30 o 
   3   0  10      148.52      209.60     23.76 o 
   4   0  10      281.95      319.21     28.07 o 
   5   0  10      725.17      769.29     34.41 o 
   6   0  10      575.05      507.51     28.43 o 
   7   0  10       12.84      -21.89     21.89 o 
   8   0  10        2.07       16.56     25.33 o 
   9   0  10      126.20      131.26     31.19 o 
 -11   1  10       32.92       45.54     28.08 o 
 -10   1  10      100.28       88.48     26.33 o 
  -9   1  10       49.32       38.09     22.18 o 
  -8   1  10       32.75        5.27     19.11 o 
  -7   1  10      134.47      114.98     17.45 o 
  -6   1  10       72.32       71.65     15.65 o 
  -5   1  10      675.76      656.19     24.44 o 
  -4   1  10      381.61      382.12     24.13 o 
  -3   1  10      238.42      257.36     18.01 o 
  -2   1  10       22.34       10.94     10.25 o 
  -1   1  10      303.57      323.30     16.44 o 
   0   1  10      283.01      281.95     20.71 o 
   1   1  10      803.30      773.04     23.86 o 
   2   1  10     1027.46     1067.02     39.18 o 
   3   1  10      199.04      243.05     19.63 o 
   4   1  10      291.89      309.80     20.70 o 
   5   1  10        2.81        9.88     15.39 o 
   6   1  10       56.79       77.48     25.55 o 
   7   1  10      304.79      268.86     30.77 o 
   8   1  10       29.16       43.72     30.42 o 
 -11   2  10       16.93       42.15     31.93 o 
 -10   2  10        0.33      -19.32     36.46 o 
  -9   2  10        0.73      -10.99     22.57 o 
  -8   2  10        8.61      -12.75     20.10 o 
  -7   2  10        0.22       -4.42     14.35 o 
  -6   2  10       30.79       14.40     13.82 o 
  -5   2  10       18.39       33.47     17.27 o 
  -4   2  10       19.99       23.60     12.62 o 
  -3   2  10       89.51       62.68     14.16 o 
  -2   2  10        7.03       18.82     15.15 o 
  -1   2  10       14.41        7.80     11.16 o 
   0   2  10       18.70        2.80      9.80 o 
   1   2  10       81.60       70.98     14.46 o 
   2   2  10        5.67       24.12     13.29 o 
   3   2  10        7.49        4.19     12.71 o 
   4   2  10       14.97       -1.37     18.90 o 
   5   2  10        2.83      -11.68     20.32 o 
   6   2  10       24.30        4.65     29.36 o 
   7   2  10        3.71       21.59     31.76 o 
   8   2  10       14.04       25.03     34.69 o 
 -10   3  10        3.38       24.91     30.03 o 
  -9   3  10       13.61      -22.32     22.32 o 
  -8   3  10       42.42       32.69     22.26 o 
  -7   3  10       46.88       24.81     20.53 o 
  -6   3  10      286.57      249.74     22.60 o 
  -5   3  10       97.81       97.75     23.31 o 
  -4   3  10        7.17       32.48     15.08 o 
  -3   3  10       77.20       84.56     15.71 o 
  -2   3  10      178.64      223.45     24.10 o 
  -1   3  10      275.26      291.77     26.06 o 
   0   3  10      406.12      377.81     63.02 o 
   1   3  10       71.22      124.58     21.89 o 
   2   3  10      357.40      357.33     27.92 o 
   3   3  10      198.59      225.20     28.40 o 
   4   3  10        0.16      -10.77     19.90 o 
   5   3  10       71.62       82.57     24.94 o 
   6   3  10       29.92       38.93     33.64 o 
   7   3  10       11.54       -2.77     33.57 o 
  -9   4  10       83.24      128.14     45.34 o 
  -8   4  10       83.17      155.62     41.00 o 
  -7   4  10      282.36      311.51     29.16 o 
  -6   4  10      168.17      161.78     25.71 o 
  -5   4  10       68.16       47.55     20.94 o 
  -4   4  10      240.47      287.16     27.79 o 
  -3   4  10      156.64      232.99     26.82 o 
  -2   4  10      698.29      668.15     32.80 o 
  -1   4  10      547.91      560.56     43.14 o 
   0   4  10        2.35        4.29     20.52 o 
   1   4  10        6.97       11.18     19.38 o 
   2   4  10       10.40       22.11     20.88 o 
   3   4  10      109.56      147.61     27.47 o 
   4   4  10      223.63      285.06     32.88 o 
   5   4  10      244.74      279.35     48.32 o 
   6   4  10       52.40       23.05     36.47 o 
  -7   5  10       16.92       -2.20     32.11 o 
  -6   5  10        9.67        0.64     28.06 o 
  -5   5  10       40.02       20.79     43.78 o 
  -4   5  10      130.81      139.11     50.34 o 
  -3   5  10       69.58       47.73     22.62 o 
  -2   5  10       19.20      -20.70     20.70 o 
  -1   5  10        2.50        0.06     20.86 o 
   0   5  10       31.70       15.72     24.21 o 
   1   5  10      114.60      126.71     27.46 o 
   2   5  10       77.01      134.12     28.88 o 
   3   5  10       37.63       53.51     48.11 o 
   4   5  10        2.43        7.30     25.99 o 
   5   5  10        0.65       23.18     43.43 o 
  -5   6  10        0.71      -23.69     29.95 o 
  -4   6  10       29.86       35.21     31.62 o 
  -3   6  10       37.67       35.54     32.85 o 
  -2   6  10       16.59       -7.01     44.56 o 
  -1   6  10        7.83       13.15     41.00 o 
   0   6  10       13.82      -16.81     46.47 o 
   1   6  10        5.41       29.20     50.04 o 
 -11   1  11       48.76       -2.83     28.88 o 
 -10   1  11       14.94       17.40     24.73 o 
  -9   1  11       16.43       13.16     23.12 o 
  -8   1  11       12.69       13.76     20.00 o 
  -7   1  11       49.16       29.22     16.57 o 
  -6   1  11      215.46      176.32     20.19 o 
  -5   1  11      387.14      403.15     21.38 o 
  -4   1  11      371.47      351.09     31.53 o 
  -3   1  11        5.35       22.96     16.24 o 
  -2   1  11       13.21       12.17     11.88 o 
  -1   1  11       15.70       16.01     11.47 o 
   0   1  11      382.05      360.76     36.85 o 
   1   1  11      326.18      339.56     19.25 o 
   2   1  11       13.98       18.34     17.75 o 
   3   1  11      354.61      348.76     42.52 o 
   4   1  11      354.53      340.27     22.93 o 
   5   1  11       71.72       80.05     18.84 o 
   6   1  11       83.04       69.65     24.13 o 
   7   1  11       14.90       49.83     35.87 o 
 -10   2  11       43.82      -10.77     29.78 o 
  -9   2  11       81.73       45.71     26.46 o 
  -8   2  11      161.13      145.38     27.16 o 
  -7   2  11      184.42      213.01     37.36 o 
  -6   2  11       39.40       45.79     20.60 o 
  -5   2  11        6.80        1.64     14.10 o 
  -4   2  11       75.03       62.57     15.42 o 
  -3   2  11      476.93      471.34     21.82 o 
  -2   2  11     1191.69     1173.73     31.37 o 
  -1   2  11      372.29      391.21     44.92 o 
   0   2  11      591.57      615.24     23.01 o 
   1   2  11      207.50      222.48     34.74 o 
   2   2  11      250.01      292.10     22.33 o 
   3   2  11      506.70      463.29     83.30 o 
   4   2  11       94.58      155.86     26.57 o 
   5   2  11      249.38      343.18     52.72 o 
   6   2  11       52.32       74.77     35.36 o 
   7   2  11       15.06       21.07     35.42 o 
 -10   3  11       43.67       31.62     29.70 o 
  -9   3  11       56.96       69.69     29.45 o 
  -8   3  11        1.64      -20.92     30.90 o 
  -7   3  11        1.82        0.70     18.76 o 
  -6   3  11       35.69       38.78     18.26 o 
  -5   3  11      200.70      232.46     21.86 o 
  -4   3  11      201.07      280.32     25.09 o 
  -3   3  11       74.99       95.61     16.98 o 
  -2   3  11        1.95       -6.77     12.60 o 
  -1   3  11        3.25       -0.73     18.47 o 
   0   3  11       68.08       49.97     25.81 o 
   1   3  11       86.71      101.20     31.93 o 
   2   3  11      184.83      209.09     28.56 o 
   3   3  11       84.38      106.34     25.30 o 
   4   3  11       38.35       46.12     39.47 o 
   5   3  11        5.67      -11.12     24.30 o 
   6   3  11       26.67      -16.87     33.06 o 
  -8   4  11        2.13       -5.26     36.38 o 
  -7   4  11       58.12       55.32     21.18 o 
  -6   4  11       53.53       62.49     23.91 o 
  -5   4  11        0.63        8.63     20.56 o 
  -4   4  11       71.83       83.27     22.59 o 
  -3   4  11        1.73       -2.08     20.23 o 
  -2   4  11        9.87       17.01     20.17 o 
  -1   4  11        0.50      -18.33     30.40 o 
   0   4  11        0.88      -10.56     19.93 o 
   1   4  11       19.24       -8.20     20.59 o 
   2   4  11       20.34       25.29     24.12 o 
   3   4  11        0.42       16.88     22.67 o 
   4   4  11        0.49        2.67     23.31 o 
   5   4  11       24.38       21.75     28.02 o 
  -7   5  11       34.00       37.27     37.08 o 
  -6   5  11      101.41       78.34     51.87 o 
  -5   5  11      100.12      151.38     54.78 o 
  -4   5  11       49.25       86.56     48.78 o 
  -3   5  11        2.78       -9.26     21.67 o 
  -2   5  11        8.67       -8.73     21.08 o 
  -1   5  11       54.58       63.70     26.03 o 
   0   5  11       11.67       16.11     31.47 o 
   1   5  11       50.12       58.25     27.18 o 
   2   5  11       40.38       56.36     30.69 o 
   3   5  11       47.48       64.35     29.00 o 
 -10   0  12        6.90       72.98     37.81 o 
  -9   0  12       27.67       76.27     36.35 o 
  -8   0  12      144.07      121.19     38.36 o 
  -7   0  12      363.36      328.15     44.35 o 
  -6   0  12       79.18       68.33     22.45 o 
  -5   0  12       18.68       28.74     20.29 o 
  -4   0  12        9.80       14.07     20.38 o 
  -3   0  12      232.54      239.03     27.08 o 
  -2   0  12      450.00      447.85     42.92 o 
  -1   0  12      695.77      670.39     30.90 o 
   0   0  12      222.96      307.99     49.16 o 
   1   0  12       42.10       14.88     18.08 o 
   2   0  12        2.57        1.87     19.15 o 
   3   0  12       13.82       20.22     19.97 o 
   4   0  12      314.21      405.67     35.13 o 
   5   0  12      178.09      276.80     32.55 o 
   6   0  12       35.91       42.56     34.75 o 
   7   0  12       23.28       37.59     36.86 o 
 -10   1  12        1.31       27.83     42.09 o 
  -9   1  12       50.48       10.98     24.17 o 
  -8   1  12       78.59       34.40     23.29 o 
  -7   1  12       15.27        0.63     17.39 o 
  -6   1  12       52.87       49.46     18.47 o 
  -5   1  12       31.65       12.38     17.64 o 
  -4   1  12      257.10      332.40     31.31 o 
  -3   1  12      162.07      195.69     25.04 o 
  -2   1  12      209.39      204.66     19.35 o 
  -1   1  12        1.95        6.92     12.52 o 
   0   1  12      111.46      104.66     16.48 o 
   1   1  12      112.83      117.66     17.03 o 
   2   1  12      145.80      163.93     19.07 o 
   3   1  12      336.68      398.28     34.53 o 
   4   1  12      117.12      126.33     20.75 o 
   5   1  12       15.83        4.60     18.01 o 
   6   1  12        0.38       22.00     33.41 o 
 -10   2  12        0.27      -27.18     27.18 o 
  -9   2  12        5.11        6.26     26.18 o 
  -8   2  12       16.73       21.05     23.19 o 
  -7   2  12        1.36      -11.86     22.31 o 
  -6   2  12       37.56       52.30     19.82 o 
  -5   2  12        1.53       -8.60     17.17 o 
  -4   2  12       12.67       12.39     16.94 o 
  -3   2  12       62.07       42.68     15.97 o 
  -2   2  12        6.11        4.96     14.13 o 
  -1   2  12       45.63       37.55     15.19 o 
   0   2  12        5.81       -1.97     13.45 o 
   1   2  12       11.95        6.68     14.30 o 
   2   2  12        2.94        0.26     24.98 o 
   3   2  12       41.98       36.32     22.37 o 
   4   2  12        0.65        1.75     22.49 o 
   5   2  12       13.55       -8.92     34.61 o 
   6   2  12        8.05        7.05     36.83 o 
  -9   3  12        1.25        4.62     40.62 o 
  -8   3  12       11.64      -56.64     56.64 o 
  -7   3  12       24.28       -5.12     21.10 o 
  -6   3  12       64.75       51.53     19.66 o 
  -5   3  12      120.52      107.16     20.92 o 
  -4   3  12      116.11      142.72     21.30 o 
  -3   3  12       42.65       52.45     17.35 o 
  -2   3  12       11.15       -7.38     19.24 o 
  -1   3  12        5.05       -3.45     22.91 o 
   0   3  12       26.41       10.39     19.73 o 
   1   3  12      173.77      175.72     27.53 o 
   2   3  12      137.15      141.23     27.64 o 
   3   3  12        4.26       23.55     23.42 o 
   4   3  12        6.12       17.55     25.14 o 
   5   3  12       16.51      -16.71     25.95 o 
  -7   4  12       25.84      119.42     54.36 o 
  -6   4  12      132.37      151.89     43.90 o 
  -5   4  12       58.28       68.35     53.09 o 
  -4   4  12       16.65       -1.26     23.58 o 
  -3   4  12       73.94       76.53     24.86 o 
  -2   4  12       71.56      112.79     26.97 o 
  -1   4  12      204.94      239.68     30.95 o 
   0   4  12      180.39      247.23     69.63 o 
   1   4  12       57.82       88.64     33.56 o 
   2   4  12        0.01      -13.33     23.80 o 
   3   4  12       41.87       35.09     31.45 o 
   4   4  12       30.70       76.46     51.17 o 
  -5   5  12        1.68       40.17     50.95 o 
  -4   5  12      171.39      211.89     48.10 o 
  -3   5  12       24.06       -7.20     25.24 o 
  -2   5  12        2.06       -0.17     24.66 o 
  -1   5  12       13.05        7.80     26.50 o 
   0   5  12       10.02       10.27     27.11 o 
   1   5  12        9.02       27.44     28.17 o 
  -9   1  13       13.95       17.24     26.15 o 
  -8   1  13        0.22      -22.78     22.78 o 
  -7   1  13        5.51       11.81     19.58 o 
  -6   1  13        2.79       -4.22     21.78 o 
  -5   1  13      229.99      244.06     37.30 o 
  -4   1  13      295.65      310.81     27.65 o 
  -3   1  13       37.24       22.77     15.96 o 
  -2   1  13       52.12       64.56     16.92 o 
  -1   1  13        5.63        5.27     13.77 o 
   0   1  13      135.98      133.30     18.71 o 
   1   1  13      132.07      154.93     19.66 o 
   2   1  13       16.90        4.01     15.94 o 
   3   1  13       51.37       54.03     18.94 o 
   4   1  13       27.77       14.11     18.69 o 
   5   1  13       21.53       16.59     26.26 o 
  -9   2  13       39.77       22.48     28.22 o 
  -8   2  13       60.89       56.56     37.85 o 
  -7   2  13      121.99      143.61     27.95 o 
  -6   2  13      103.42      126.59     30.41 o 
  -5   2  13        5.18      -17.16     18.16 o 
  -4   2  13        1.07      -16.93     16.93 o 
  -3   2  13       35.79        1.23     16.28 o 
  -2   2  13      271.80      333.19     24.80 o 
  -1   2  13      217.46      302.89     23.95 o 
   0   2  13       71.17       84.58     18.63 o 
   1   2  13      359.47      369.10     34.87 o 
   2   2  13      116.69      114.54     29.62 o 
   3   2  13      118.01       98.57     27.60 o 
   4   2  13      103.02      100.17     28.12 o 
   5   2  13       64.45       82.01     29.45 o 
  -8   3  13       27.33       84.59    119.05 o 
  -7   3  13       12.85        6.59     24.27 o 
  -6   3  13        0.04       -3.04     25.27 o 
  -5   3  13       93.24      101.91     21.83 o 
  -4   3  13       78.13       77.91     25.57 o 
  -3   3  13       76.66      126.33     27.11 o 
  -2   3  13       98.04      124.44     26.60 o 
  -1   3  13        1.57       32.83     26.51 o 
   0   3  13       32.14       34.81     30.78 o 
   1   3  13       44.20        2.42     42.56 o 
   2   3  13       14.28      -10.33     23.04 o 
   3   3  13       55.61       67.21     28.14 o 
   4   3  13       19.21       28.57     49.74 o 
  -6   4  13        7.23       32.20     28.94 o 
  -5   4  13       32.35       28.87     26.63 o 
  -4   4  13        9.94        4.97     22.98 o 
  -3   4  13       15.76       10.87     24.35 o 
  -2   4  13        0.47      -13.57     21.44 o 
  -1   4  13        1.06       -3.60     22.69 o 
   0   4  13        1.98       -0.55     23.97 o 
   1   4  13        1.81       -3.09     43.70 o 
   2   4  13        1.51       27.68     27.39 o 
  -8   0  14        6.92       41.00     37.85 o 
  -7   0  14       41.45       40.21     34.56 o 
  -6   0  14      307.20     1343.03    189.71 o 
  -5   0  14      130.63      143.79     75.37 o 
  -4   0  14        0.79       12.27     30.43 o 
  -3   0  14       35.68       -3.89     34.86 o 
  -2   0  14       66.01       75.64     29.68 o 
  -1   0  14      239.73      263.18     31.33 o 
   0   0  14      212.96      258.28     43.46 o 
   1   0  14       45.58       81.52     25.77 o 
   2   0  14       23.40       21.69     22.55 o 
   3   0  14        1.35      -23.61     23.61 o 
   4   0  14        8.82        9.79     34.27 o 
  -8   1  14       13.88        6.90     27.90 o 
  -7   1  14        3.11       21.47     28.16 o 
  -6   1  14        6.64        4.32     29.29 o 
  -5   1  14        3.55       10.81     26.10 o 
  -4   1  14       67.71       40.55     21.62 o 
  -3   1  14      126.35       88.55     22.43 o 
  -2   1  14        1.38       -5.08     15.73 o 
  -1   1  14       48.02       63.83     18.50 o 
   0   1  14       29.64       21.73     16.34 o 
   1   1  14       37.95       29.08     17.23 o 
   2   1  14      113.57       93.93     20.27 o 
   3   1  14       22.46        7.62     19.95 o 
   4   1  14       21.61       56.07     29.56 o 
  -7   2  14        5.52        9.30     40.28 o 
  -6   2  14        5.72       -4.23     23.44 o 
  -5   2  14        8.98       13.62     27.82 o 
  -4   2  14       22.07       12.22     20.62 o 
  -3   2  14        0.55      -17.68     17.68 o 
  -2   2  14        1.05       -2.19     16.88 o 
  -1   2  14       20.16        9.12     17.60 o 
   0   2  14        3.87       -5.27     23.18 o 
   1   2  14       89.30       99.87     26.75 o 
   2   2  14       10.70       -7.61     23.85 o 
   3   2  14       44.36       15.57     45.07 o 
  -6   3  14       19.68       12.62     23.80 o 
  -5   3  14       12.13       48.52     29.36 o 
  -4   3  14       35.67       -0.86     28.54 o 
  -3   3  14       64.72       33.52     25.47 o 
  -2   3  14       22.69      -19.15     23.12 o 
  -1   3  14       12.53        0.42     25.33 o 
   0   3  14        0.23       -6.87     24.20 o 
   1   3  14      100.18       82.22     29.65 o 
   2   3  14       58.29      122.66     55.25 o 
  -6   1  15        0.67      -28.67     36.27 o 
  -5   1  15        2.50      -27.41     27.41 o 
  -4   1  15       93.54       76.17     24.33 o 
  -3   1  15       67.90       60.34     21.46 o 
  -2   1  15       14.09       17.88     19.45 o 
  -1   1  15       32.19       -0.24     23.49 o 
   0   1  15        1.61       -6.63     18.29 o 
   1   1  15       28.60       27.80     19.94 o 
   2   1  15       37.12       62.43     55.86 o 
  -5   2  15       29.33       41.60     29.38 o 
  -4   2  15        9.46        9.67     23.44 o 
  -3   2  15        1.87      -13.09     20.86 o 
  -2   2  15       16.92       11.57     23.73 o 
  -1   2  15       49.45       99.49     28.52 o 
   0   2  15       38.10       29.08     24.73 o 
   1   2  15       47.34       28.79     49.45 o 
  -2   0  16        2.84       33.25     49.13 o 
                                                 
